# Supplementary material for: 2-(4-Meth­oxy­phenyl)-2-oxoethan­aminium chloride
Source: Acta Crystallogr Sect E Struct Rep Online. 2012 Sep 22;68(Pt 10):o2987. doi: 10.1107/S1600536812039645 (PMC3470349; doi:10.1107/S1600536812039645)
Supplement: Supplementary file 1 [file e-68-o2987-sup1.cif]

##############################################################################
#                                                                            #
# This CIF contains the data in a paper accepted for publication in          #
# Acta Crystallographica Section E. It conforms to the requirements of       #
# Notes for Authors for Acta Crystallographica Section E, and has been       #
# peer reviewed under the auspices of the IUCr Commission on Journals.       #
#                                                                            #
# Full details of the Crystallographic Information File format               #
# are given in the paper "The Crystallographic Information File (CIF):       #
# a New Standard Archive File for Crystallography" by S. R. Hall, F. H.      #
# Allen and I. D. Brown [Acta Cryst. (1991), A47, 655-685].                  #
#                                                                            #
# The current version of the core CIF dictionary is obtainable from          #
# ftp://ftp.iucr.org/pub/cif_core.dic.                                       #
#                                                                            #
# Software is freely available for graphical display of the structure(s)     #
# in this CIF. For information consult the CIF software page                 #
# http://www.iucr.org/resources/cif/software.                                #
#                                                                            #
# This file may be used for bona fide research purposes within the           #
# scientific community so long as proper attribution is given to the journal # 
# article from which it was obtained.                                        #
#                                                                            #
##############################################################################
data_global
_audit_creation_method     'form.cif (version 2.0)'
_journal_data_validation_number     ?
_journal_date_recd_electronic     2012-09-12
_journal_date_accepted     2012-09-18
_journal_name_full     'Acta Crystallographica, Section E'
_journal_year     2012
_journal_volume     68
_journal_issue     10
_journal_page_first     o2987
_journal_page_last     o2987
_journal_paper_category     QO
_journal_paper_doi     10.1107/S1600536812039645
_journal_coeditor_code     IS5194
_publ_contact_author_name     'Prof. Fun, Hoong-Kun'
_publ_contact_author_address
;
      X-ray Crystallography Unit
      School of Physics
      Universiti Sains Malaysia
      11800 USM, Penang
      MALAYSIA
;
_publ_contact_author_email     'hkfun@usm.my'
_publ_contact_author_fax     '604 6579150'
_publ_contact_author_phone     '604 6533652'
_publ_section_title
;
2-(4-Methoxyphenyl)-2-oxoethanaminium chloride
;
loop_
    _publ_author_name
    _publ_author_footnote
    _publ_author_address
    'Hoong-Kun Fun'
;
      Thomson Reuters ResearcherID: A-3561-2009.
;
;
      X-ray Crystallography Unit
      School of Physics
      Universiti Sains Malaysia
      11800 USM, Penang
      Malaysia
      Department of Pharmaceutical Chemistry
      College of Pharmacy
      King Saud University
      PO Box 2457
      Riyadh 11451
      Saudi Arabia
;
    'Wan-Sin Loh'
;
      Thomson Reuters ResearcherID: C-7581-2009.
;
;
      X-ray Crystallography Unit
      School of Physics
      Universiti Sains Malaysia
      11800 USM, Penang
      Malaysia
;
    'S. Viveka' ?
;
      Department of Chemistry
      Mangalore University
      Karnataka, India
;
    'Dinesha' ?
;
      Department of Chemistry
      Mangalore University
      Karnataka, India
;
    'G. K. Nagaraja' ?
;
      Department of Chemistry
      Mangalore University
      Karnataka, India
;
data_I
_audit_creation_method     SHELXL-97
_chemical_name_systematic
;
2-(4-Methoxyphenyl)-2-oxoethanaminium chloride
;
_chemical_name_common     ?
_chemical_formula_moiety     'C9 H12 N O2 +, Cl -'
_chemical_formula_sum     'C9 H12 Cl N O2'
_chemical_formula_iupac     'C9 H12 N O2 +, Cl -'
_chemical_formula_weight     201.65
_chemical_melting_point     ?
_symmetry_cell_setting     monoclinic
_symmetry_space_group_name_H-M     'P 21/c'
_symmetry_space_group_name_Hall     '-P 2ybc'
loop_
    _symmetry_equiv_pos_as_xyz
    'x, y, z'
    '-x, y+1/2, -z+1/2'
    '-x, -y, -z'
    'x, -y-1/2, z-1/2'
_cell_length_a     12.2822(8)
_cell_length_b     7.1605(4)
_cell_length_c     11.1226(7)
_cell_angle_alpha     90.00
_cell_angle_beta     92.4350(10)
_cell_angle_gamma     90.00
_cell_volume     977.31(10)
_cell_formula_units_Z     4
_cell_measurement_reflns_used     6587
_cell_measurement_theta_min     3.29
_cell_measurement_theta_max     30.14
_cell_measurement_temperature     100.0(10)
_exptl_crystal_description     'block'
_exptl_crystal_colour     'yellow'
_exptl_crystal_size_max     0.40
_exptl_crystal_size_mid     0.24
_exptl_crystal_size_min     0.17
_exptl_crystal_density_diffrn     1.370
_exptl_crystal_density_meas     ?
_exptl_crystal_density_method     'not measured'
_exptl_crystal_F_000     424
_exptl_absorpt_coefficient_mu     0.358
_exptl_absorpt_correction_type     multi-scan
_exptl_absorpt_process_details     '(<i>SADABS</i>; Bruker, 2009)'
_exptl_absorpt_correction_T_min     0.8696
_exptl_absorpt_correction_T_max     0.9424
_exptl_special_details
;
The crystal was placed in the cold stream of an Oxford Cryosystems Cobra
open-flow nitrogen cryostat (Cosier & Glazer, 1986) operating at 100.0(1) K.
;
_diffrn_ambient_temperature     100.00(10)
_diffrn_radiation_type     MoK\a
_diffrn_radiation_wavelength     0.71073
_diffrn_radiation_source     'fine-focus sealed tube'
_diffrn_radiation_monochromator     graphite
_diffrn_measurement_device_type
;
Bruker SMART APEXII DUO CCD area-detector
;
_diffrn_measurement_method     '\f and \w scans'
_diffrn_detector_area_resol_mean     ?
_diffrn_reflns_number     10764
_diffrn_reflns_av_R_equivalents     0.0191
_diffrn_reflns_av_sigmaI/netI     0.0173
_diffrn_reflns_theta_min     3.29
_diffrn_reflns_theta_max     30.16
_diffrn_reflns_theta_full     30.16
_diffrn_measured_fraction_theta_max     0.995
_diffrn_measured_fraction_theta_full     0.995
_diffrn_reflns_limit_h_min     -17
_diffrn_reflns_limit_h_max     17
_diffrn_reflns_limit_k_min     -10
_diffrn_reflns_limit_k_max     10
_diffrn_reflns_limit_l_min     -15
_diffrn_reflns_limit_l_max     15
_diffrn_standards_number     0
_diffrn_standards_interval_count     .
_diffrn_standards_interval_time     .
_diffrn_standards_decay_%     ?
_refine_special_details
;
Refinement of <i>F</i>^2^ against ALL reflections. The weighted <i>R</i>-factor
<i>wR</i> and goodness of fit <i>S</i> are based on <i>F</i>^2^, conventional
<i>R</i>-factors <i>R</i> are based on <i>F</i>, with <i>F</i> set to zero for
negative <i>F</i>^2^. The threshold expression of <i>F</i>^2^ >
\s(<i>F</i>^2^) is used only for calculating <i>R</i>-factors(gt) <i>etc</i>.
and is not relevant to the choice of reflections for refinement.
<i>R</i>-factors based on <i>F</i>^2^ are statistically about twice as large
as those based on <i>F</i>, and <i>R</i>- factors based on ALL data will be
even larger.
;
_reflns_number_total     2871
_reflns_number_gt     2622
_reflns_threshold_expression     I>2\s(I)
_refine_ls_structure_factor_coef     Fsqd
_refine_ls_matrix_type     full
_refine_ls_R_factor_all     0.0373
_refine_ls_R_factor_gt     0.0345
_refine_ls_wR_factor_gt     0.0970
_refine_ls_wR_factor_ref     0.0993
_refine_ls_goodness_of_fit_ref     1.077
_refine_ls_restrained_S_all     1.077
_refine_ls_number_reflns     2871
_refine_ls_number_parameters     132
_refine_ls_number_restraints     0
_refine_ls_hydrogen_treatment     mixed
_refine_ls_weighting_scheme     calc
_refine_ls_weighting_details
         'calc w=1/[\s^2^(Fo^2^)+(0.0509P)^2^+0.5579P] where P=(Fo^2^+2Fc^2^)/3'
_atom_sites_solution_hydrogens     geom
_atom_sites_solution_primary     direct
_atom_sites_solution_secondary     difmap
_refine_ls_shift/su_max     0.001
_refine_ls_shift/su_mean     0.000
_refine_diff_density_max     0.661
_refine_diff_density_min     -0.305
_refine_ls_extinction_method     'SHELXTL (Sheldrick, 2008)'
_refine_ls_extinction_coef     0.027(3)
_refine_ls_extinction_expression
                                  'Fc^*^=kFc[1+0.001xFc^2^\l^3^/sin(2\q)]^-1/4^'
loop_
    _atom_type_symbol
    _atom_type_description
    _atom_type_scat_dispersion_real
    _atom_type_scat_dispersion_imag
    _atom_type_scat_source
    'C' 'C' 0.0033 0.0016
                         'International Tables Vol C Tables 4.2.6.8 and 6.1.1.4'
    'H' 'H' 0.0000 0.0000
                         'International Tables Vol C Tables 4.2.6.8 and 6.1.1.4'
    'N' 'N' 0.0061 0.0033
                         'International Tables Vol C Tables 4.2.6.8 and 6.1.1.4'
    'O' 'O' 0.0106 0.0060
                         'International Tables Vol C Tables 4.2.6.8 and 6.1.1.4'
    'Cl' 'Cl' 0.1484 0.1585
                         'International Tables Vol C Tables 4.2.6.8 and 6.1.1.4'
_computing_data_collection     'APEX2 (Bruker, 2009)'
_computing_cell_refinement     'SAINT (Bruker, 2009)'
_computing_data_reduction     'SAINT (Bruker, 2009)'
_computing_structure_solution     'SHELXTL (Sheldrick, 2008)'
_computing_structure_refinement     'SHELXTL (Sheldrick, 2008)'
_computing_molecular_graphics     'SHELXTL (Sheldrick, 2008)'
_computing_publication_material
;
SHELXTL (Sheldrick, 2008) and PLATON (Spek, 2009)
;
loop_
    _atom_site_type_symbol
    _atom_site_label
    _atom_site_fract_x
    _atom_site_fract_y
    _atom_site_fract_z
    _atom_site_U_iso_or_equiv
    _atom_site_adp_type
    _atom_site_calc_flag
    _atom_site_refinement_flags
    _atom_site_occupancy
    _atom_site_symmetry_multiplicity
    _atom_site_disorder_assembly
    _atom_site_disorder_group
    O O1 0.31506(8) 0.43288(14) 0.83094(9) 0.0240(2) Uani d . 1 1 . .
    O O2 0.77620(8) 0.12046(16) 1.02231(9) 0.0271(2) Uani d . 1 1 . .
    N N1 0.93861(9) 0.16996(19) 0.87460(10) 0.0224(2) Uani d . 1 1 . .
    C C1 0.22952(11) 0.3669(2) 0.90447(13) 0.0252(3) Uani d . 1 1 . .
    H H1A 0.1601 0.4227 0.8767 0.038 Uiso calc R 1 1 . .
    H H1B 0.2457 0.4023 0.9884 0.038 Uiso calc R 1 1 . .
    H H1C 0.2245 0.2306 0.8984 0.038 Uiso calc R 1 1 . .
    C C2 0.41825(10) 0.37782(18) 0.86212(11) 0.0187(2) Uani d . 1 1 . .
    C C3 0.49898(10) 0.43820(18) 0.78563(11) 0.0198(2) Uani d . 1 1 . .
    H H3A 0.4795 0.5137 0.7179 0.024 Uiso calc R 1 1 . .
    C C4 0.60660(10) 0.38863(18) 0.80810(11) 0.0191(2) Uani d . 1 1 . .
    H H4A 0.6607 0.4297 0.7555 0.023 Uiso calc R 1 1 . .
    C C5 0.63640(10) 0.27779(17) 0.90828(11) 0.0176(2) Uani d . 1 1 . .
    C C6 0.55558(10) 0.22213(17) 0.98526(11) 0.0186(2) Uani d . 1 1 . .
    H H6A 0.5754 0.1504 1.0546 0.022 Uiso calc R 1 1 . .
    C C7 0.44689(11) 0.26912(17) 0.96292(11) 0.0192(2) Uani d . 1 1 . .
    H H7A 0.3928 0.2280 1.0154 0.023 Uiso calc R 1 1 . .
    C C8 0.74917(10) 0.21092(17) 0.93292(11) 0.0189(2) Uani d . 1 1 . .
    C C9 0.83234(11) 0.25722(18) 0.84067(11) 0.0202(2) Uani d . 1 1 . .
    H H9A 0.8064 0.2111 0.7606 0.024 Uiso calc R 1 1 . .
    H H9B 0.8412 0.3944 0.8355 0.024 Uiso calc R 1 1 . .
    Cl Cl1 1.05551(2) 0.22239(4) 0.63026(2) 0.01705(10) Uani d . 1 1 . .
    H H1N1 0.9649(18) 0.215(3) 0.952(2) 0.041(6) Uiso d . 1 1 . .
    H H2N1 0.9365(14) 0.037(3) 0.8780(16) 0.029(5) Uiso d . 1 1 . .
    H H3N1 0.9882(18) 0.196(3) 0.810(2) 0.040(6) Uiso d . 1 1 . .
loop_
    _atom_site_aniso_label
    _atom_site_aniso_U_11
    _atom_site_aniso_U_22
    _atom_site_aniso_U_33
    _atom_site_aniso_U_12
    _atom_site_aniso_U_13
    _atom_site_aniso_U_23
    O1 0.0205(4) 0.0274(5) 0.0244(4) 0.0012(4) 0.0030(3) 0.0044(4)
    O2 0.0252(5) 0.0328(5) 0.0232(5) 0.0012(4) 0.0017(4) 0.0083(4)
    N1 0.0209(5) 0.0255(6) 0.0210(5) 0.0000(4) 0.0023(4) 0.0003(4)
    C1 0.0207(6) 0.0270(7) 0.0281(6) -0.0017(5) 0.0041(5) 0.0015(5)
    C2 0.0211(5) 0.0171(5) 0.0180(5) 0.0001(4) 0.0018(4) -0.0018(4)
    C3 0.0242(6) 0.0186(6) 0.0166(5) 0.0008(4) 0.0026(4) 0.0019(4)
    C4 0.0231(6) 0.0184(5) 0.0161(5) -0.0016(4) 0.0040(4) 0.0010(4)
    C5 0.0200(5) 0.0171(5) 0.0157(5) -0.0016(4) 0.0015(4) -0.0010(4)
    C6 0.0235(6) 0.0175(5) 0.0150(5) -0.0013(4) 0.0018(4) 0.0004(4)
    C7 0.0223(6) 0.0189(6) 0.0168(5) -0.0021(4) 0.0043(4) -0.0002(4)
    C8 0.0215(5) 0.0178(5) 0.0176(5) -0.0022(4) 0.0018(4) -0.0005(4)
    C9 0.0209(6) 0.0209(6) 0.0189(5) -0.0001(4) 0.0028(4) 0.0010(4)
    Cl1 0.02011(15) 0.01794(16) 0.01333(15) 0.00302(9) 0.00337(9) 0.00102(9)
_geom_special_details
;
All e.s.d.'s (except the e.s.d. in the dihedral angle between two l.s. planes)
are estimated using the full covariance matrix. The cell e.s.d.'s are taken
into account individually in the estimation of e.s.d.'s in distances, angles
and torsion angles; correlations between e.s.d.'s in cell parameters are only
used when they are defined by crystal symmetry. An approximate (isotropic)
treatment of cell e.s.d.'s is used for estimating e.s.d.'s involving l.s.
planes.
;
loop_
    _geom_bond_atom_site_label_1
    _geom_bond_atom_site_label_2
    _geom_bond_site_symmetry_2
    _geom_bond_distance
    _geom_bond_publ_flag
    O1 C2 . 1.3582(15) ?
    O1 C1 . 1.4384(16) ?
    O2 C8 . 1.2208(16) ?
    N1 C9 . 1.4814(17) ?
    N1 H1N1 . 0.96(2) ?
    N1 H2N1 . 0.95(2) ?
    N1 H3N1 . 0.98(2) ?
    C1 H1A . 0.9800 ?
    C1 H1B . 0.9800 ?
    C1 H1C . 0.9800 ?
    C2 C7 . 1.3975(17) ?
    C2 C3 . 1.4020(17) ?
    C3 C4 . 1.3812(17) ?
    C3 H3A . 0.9500 ?
    C4 C5 . 1.4039(17) ?
    C4 H4A . 0.9500 ?
    C5 C6 . 1.3962(17) ?
    C5 C8 . 1.4800(17) ?
    C6 C7 . 1.3888(18) ?
    C6 H6A . 0.9500 ?
    C7 H7A . 0.9500 ?
    C8 C9 . 1.5150(18) ?
    C9 H9A . 0.9900 ?
    C9 H9B . 0.9900 ?
loop_
    _geom_angle_atom_site_label_1
    _geom_angle_atom_site_label_2
    _geom_angle_atom_site_label_3
    _geom_angle_site_symmetry_1
    _geom_angle_site_symmetry_3
    _geom_angle
    _geom_angle_publ_flag
    C2 O1 C1 . . 117.11(10) ?
    C9 N1 H1N1 . . 110.3(13) ?
    C9 N1 H2N1 . . 114.0(11) ?
    H1N1 N1 H2N1 . . 107.7(16) ?
    C9 N1 H3N1 . . 107.4(13) ?
    H1N1 N1 H3N1 . . 113.7(19) ?
    H2N1 N1 H3N1 . . 103.8(17) ?
    O1 C1 H1A . . 109.5 ?
    O1 C1 H1B . . 109.5 ?
    H1A C1 H1B . . 109.5 ?
    O1 C1 H1C . . 109.5 ?
    H1A C1 H1C . . 109.5 ?
    H1B C1 H1C . . 109.5 ?
    O1 C2 C7 . . 124.53(11) ?
    O1 C2 C3 . . 115.59(11) ?
    C7 C2 C3 . . 119.88(12) ?
    C4 C3 C2 . . 120.47(11) ?
    C4 C3 H3A . . 119.8 ?
    C2 C3 H3A . . 119.8 ?
    C3 C4 C5 . . 120.27(11) ?
    C3 C4 H4A . . 119.9 ?
    C5 C4 H4A . . 119.9 ?
    C6 C5 C4 . . 118.68(11) ?
    C6 C5 C8 . . 118.57(11) ?
    C4 C5 C8 . . 122.70(11) ?
    C7 C6 C5 . . 121.61(11) ?
    C7 C6 H6A . . 119.2 ?
    C5 C6 H6A . . 119.2 ?
    C6 C7 C2 . . 119.06(11) ?
    C6 C7 H7A . . 120.5 ?
    C2 C7 H7A . . 120.5 ?
    O2 C8 C5 . . 122.85(11) ?
    O2 C8 C9 . . 119.99(12) ?
    C5 C8 C9 . . 117.16(10) ?
    N1 C9 C8 . . 110.32(10) ?
    N1 C9 H9A . . 109.6 ?
    C8 C9 H9A . . 109.6 ?
    N1 C9 H9B . . 109.6 ?
    C8 C9 H9B . . 109.6 ?
    H9A C9 H9B . . 108.1 ?
loop_
    _geom_torsion_atom_site_label_1
    _geom_torsion_atom_site_label_2
    _geom_torsion_atom_site_label_3
    _geom_torsion_atom_site_label_4
    _geom_torsion_site_symmetry_1
    _geom_torsion_site_symmetry_2
    _geom_torsion_site_symmetry_3
    _geom_torsion_site_symmetry_4
    _geom_torsion
    _geom_torsion_publ_flag
    C1 O1 C2 C7 . . . . -2.91(18) ?
    C1 O1 C2 C3 . . . . 177.42(11) ?
    O1 C2 C3 C4 . . . . -179.30(11) ?
    C7 C2 C3 C4 . . . . 1.01(19) ?
    C2 C3 C4 C5 . . . . -0.31(19) ?
    C3 C4 C5 C6 . . . . -1.13(18) ?
    C3 C4 C5 C8 . . . . 176.25(11) ?
    C4 C5 C6 C7 . . . . 1.93(19) ?
    C8 C5 C6 C7 . . . . -175.56(11) ?
    C5 C6 C7 C2 . . . . -1.25(19) ?
    O1 C2 C7 C6 . . . . -179.90(12) ?
    C3 C2 C7 C6 . . . . -0.23(18) ?
    C6 C5 C8 O2 . . . . -5.45(19) ?
    C4 C5 C8 O2 . . . . 177.16(12) ?
    C6 C5 C8 C9 . . . . 173.82(11) ?
    C4 C5 C8 C9 . . . . -3.57(17) ?
    O2 C8 C9 N1 . . . . 3.06(17) ?
    C5 C8 C9 N1 . . . . -176.23(11) ?
loop_
    _geom_hbond_atom_site_label_D
    _geom_hbond_atom_site_label_H
    _geom_hbond_atom_site_label_A
    _geom_hbond_site_symmetry_A
    _geom_hbond_distance_DH
    _geom_hbond_distance_HA
    _geom_hbond_distance_DA
    _geom_hbond_angle_DHA
    _geom_hbond_publ_flag
    N1 H2N1 Cl1 2_746 0.95(2) 2.26(2) 3.2061(14) 173.6(15) yes
    N1 H3N1 Cl1 . 0.99(2) 2.19(2) 3.1496(12) 162.6(19) yes
    N1 H1N1 Cl1 4_566 0.97(2) 2.27(2) 3.2240(12) 168.4(19) yes
    C9 H9B Cl1 2_756 0.99 2.69 3.6135(13) 156 yes
    C3 H3A Cg1 2_656 0.95 2.53 3.3909(14) 150 yes
_iucr_refine_instructions_details
;
TITL mo_gkn5_0m in P2(1)/c (100K)
CELL 0.71073  12.2822   7.1605  11.1226  90.000  92.435  90.000
ZERR    4.00   0.0008   0.0004   0.0007   0.000   0.001   0.000
LATT  1
SYMM -X, 0.5+Y, 0.5-Z
SFAC C H N O CL
UNIT 36 48 4 8 4
TEMP -173.000
SIZE 0.168 0.243 0.402
L.S. 10
BOND $H
FMAP 2 2 60
PLAN 20
OMIT 1 0 0
EQIV $1 x,1/2-y,1/2+z
HTAB N1 CL1_$1
ACTA
CONF
WGHT    0.050900    0.557900
EXTI    0.026955
FVAR       0.85410
O1    4    0.315059    0.432880    0.830944    11.00000    0.02046    0.02735 =
         0.02438    0.00445    0.00299    0.00120
O2    4    0.776202    0.120461    1.022311    11.00000    0.02522    0.03276 =
         0.02324    0.00835    0.00170    0.00119
N1    3    0.938613    0.169964    0.874603    11.00000    0.02093    0.02547 =
         0.02104    0.00034    0.00232   -0.00004
C1    1    0.229519    0.366869    0.904466    11.00000    0.02074    0.02699 =
         0.02809    0.00147    0.00413   -0.00174
AFIX 137
H1A   2    0.160088    0.422735    0.876673    11.00000   -1.50000
H1B   2    0.245692    0.402317    0.988436    11.00000   -1.50000
H1C   2    0.224498    0.230580    0.898383    11.00000   -1.50000
AFIX   0
C2    1    0.418251    0.377815    0.862119    11.00000    0.02110    0.01709 =
         0.01804   -0.00176    0.00181    0.00011
C3    1    0.498982    0.438201    0.785632    11.00000    0.02423    0.01864 =
         0.01661    0.00191    0.00265    0.00079
AFIX  43
H3A   2    0.479524    0.513750    0.717871    11.00000   -1.20000
AFIX   0
C4    1    0.606605    0.388627    0.808100    11.00000    0.02310    0.01835 =
         0.01610    0.00098    0.00397   -0.00156
AFIX  43
H4A   2    0.660689    0.429705    0.755543    11.00000   -1.20000
AFIX   0
C5    1    0.636403    0.277785    0.908284    11.00000    0.02000    0.01708 =
         0.01568   -0.00104    0.00152   -0.00163
C6    1    0.555583    0.222126    0.985259    11.00000    0.02352    0.01750 =
         0.01499    0.00038    0.00182   -0.00135
AFIX  43
H6A   2    0.575424    0.150358    1.054609    11.00000   -1.20000
AFIX   0
C7    1    0.446894    0.269117    0.962920    11.00000    0.02231    0.01894 =
         0.01676   -0.00015    0.00435   -0.00215
AFIX  43
H7A   2    0.392783    0.227952    1.015418    11.00000   -1.20000
AFIX   0
C8    1    0.749172    0.210921    0.932917    11.00000    0.02145    0.01779 =
         0.01756   -0.00045    0.00184   -0.00224
C9    1    0.832343    0.257222    0.840671    11.00000    0.02095    0.02088 =
         0.01888    0.00097    0.00283   -0.00013
AFIX  23
H9A   2    0.806356    0.211066    0.760601    11.00000   -1.20000
H9B   2    0.841206    0.394370    0.835513    11.00000   -1.20000
AFIX   0
CL1   5    1.055509    0.222391    0.630260    11.00000    0.02011    0.01794 =
         0.01333    0.00102    0.00337    0.00302
H1N1  2    0.964936    0.214591    0.952312    11.00000    0.04089
H2N1  2    0.936493    0.037169    0.877978    11.00000    0.02933
H3N1  2    0.988202    0.196204    0.809610    11.00000    0.03987
HKLF 4 1 0 0 1 0 -1 0 1 0 0
REM  mo_gkn5_0m in P2(1)/c (100K)
REM R1 =  0.0345 for   2622 Fo > 4sig(Fo)  and  0.0373 for all   2871 data
REM    132 parameters refined using      0 restraints
END
WGHT      0.0509      0.5579
REM Highest difference peak  0.661,  deepest hole -0.305,  1-sigma level  0.064
Q1    1   1.0528  0.2660  0.6301  11.00000  0.05    0.66
Q2    1   1.0564  0.1682  0.6299  11.00000  0.05    0.55
Q3    1   0.7913  0.2215  0.8880  11.00000  0.05    0.34
Q4    1   0.4633  0.4320  0.8391  11.00000  0.05    0.28
Q5    1   0.4594  0.3889  0.8168  11.00000  0.05    0.28
Q6    1   0.5006  0.2352  0.9601  11.00000  0.05    0.27
Q7    1   0.4372  0.3006  0.9012  11.00000  0.05    0.27
Q8    1   0.6203  0.2971  0.8441  11.00000  0.05    0.26
Q9    1   0.6015  0.2750  0.9574  11.00000  0.05    0.26
Q10   1   0.6879  0.2359  0.9147  11.00000  0.05    0.26
Q11   1   0.4378  0.3410  0.9182  11.00000  0.05    0.25
Q12   1   0.5453  0.3618  0.7824  11.00000  0.05    0.22
Q13   1   0.5555  0.4503  0.8200  11.00000  0.05    0.19
Q14   1   0.6176  0.3734  0.8780  11.00000  0.05    0.18
Q15   1   1.0975  0.1628  0.7371  11.00000  0.05    0.17
Q16   1   0.7162  0.0752  1.0630  11.00000  0.05    0.16
Q17   1   1.1647  0.1794  0.6704  11.00000  0.05    0.16
Q18   1   1.1614  0.2949  0.6561  11.00000  0.05    0.16
Q19   1   0.7042  0.4531  0.6302  11.00000  0.05    0.16
Q20   1   1.0810  0.1276  0.7216  11.00000  0.05    0.15
;
