# Supplementary material for: 2-(4-Meth­oxy­phenyl)-2-oxoethan­aminium chloride
Source: Acta Crystallogr Sect E Struct Rep Online. 2012 Sep 22;68(Pt 10):o2987. doi: 10.1107/S1600536812039645 (PMC3470349; doi:10.1107/S1600536812039645)
Supplement: Supplementary file 2 [file e-68-o2987-Isup2.hkl]

# 
# h,k,l, Fc-squared, Fo-squared, sigma(Fo-squared) and status flag 
# 
data_I
_shelx_title ' mo_gkn5_0m in P2(1)/c (100K)' 
_shelx_refln_list_code          4 
_shelx_F_calc_maximum      131.66 
_exptl_crystal_F_000       424.00 
_reflns_d_resolution_high  0.7072 
 
loop_ 
 _symmetry_equiv_pos_as_xyz 
 'x, y, z' 
 '-x, y+1/2, -z+1/2' 
 '-x, -y, -z' 
 'x, -y-1/2, z-1/2' 
 
_cell_length_a    12.2822 
_cell_length_b     7.1605 
_cell_length_c    11.1226 
_cell_angle_alpha  90.000 
_cell_angle_beta   92.435 
_cell_angle_gamma  90.000 
 
_shelx_F_squared_multiplier     1.000 
 
loop_ 
 _refln_index_h 
 _refln_index_k 
 _refln_index_l 
 _refln_F_squared_calc 
 _refln_F_squared_meas 
 _refln_F_squared_sigma 
 _refln_observed_status 
   2   0   0     1155.68     1333.79     19.65 o 
   3   0   0       58.76       87.74      1.46 o 
   4   0   0     1378.49     1216.27     15.23 o 
   5   0   0      624.22      517.45      8.63 o 
   6   0   0     1866.10     1764.06     28.12 o 
   7   0   0     2151.01     2093.58     26.19 o 
   8   0   0     1717.68     1827.31     23.07 o 
   9   0   0      495.31      531.02      7.36 o 
  10   0   0     1280.10     1295.82     22.75 o 
  11   0   0     1251.92     1249.60     16.35 o 
  12   0   0        3.75        6.36      0.83 o 
  13   0   0       91.87       94.07      3.05 o 
  14   0   0       25.62       28.64      1.83 o 
  15   0   0       26.20       40.44      4.40 o 
  16   0   0      394.43      440.25      8.44 o 
  17   0   0      132.62      120.63      3.71 o 
   1   1   0     1359.20     1004.49     15.75 o 
   2   1   0      150.16      269.41      2.96 o 
   3   1   0     1108.29     1294.66     13.61 o 
   4   1   0     2144.39     2328.02     22.33 o 
   5   1   0     1582.24     1773.18     17.18 o 
   6   1   0        0.75        3.97      0.43 o 
   7   1   0      621.63      655.58      6.71 o 
   8   1   0       64.87       63.68      1.04 o 
   9   1   0      207.31      182.44      2.17 o 
  10   1   0      107.57       94.00      1.45 o 
  11   1   0       30.59       51.26      1.37 o 
  12   1   0      308.45      302.73      3.80 o 
  13   1   0      224.41      231.38      3.16 o 
  14   1   0      320.24      332.72      4.23 o 
  15   1   0       69.24       61.61      1.60 o 
  16   1   0       41.10       39.57      1.65 o 
  17   1   0       13.59        9.68      1.21 o 
   0   2   0    13439.30    13918.85    216.25 o 
   1   2   0     2485.48     2634.94     26.01 o 
   2   2   0     1724.05     1853.66     18.12 o 
   3   2   0       64.13       43.90      1.81 o 
   4   2   0        3.93        4.58      0.33 o 
   5   2   0      702.96      635.37      5.79 o 
   6   2   0     1543.05     1517.92     15.87 o 
   7   2   0      275.94      313.59      3.55 o 
   8   2   0     1026.41     1051.91     10.71 o 
   9   2   0      472.52      524.79      5.16 o 
  10   2   0     2573.87     2479.09     22.10 o 
  11   2   0       40.21       21.55      0.87 o 
  12   2   0      165.10      159.46      2.71 o 
  13   2   0        0.08       -0.59      0.60 o 
  14   2   0        7.57        8.07      0.89 o 
  15   2   0        4.55        2.98      0.97 o 
  16   2   0      162.28      175.41      5.10 o 
   1   3   0      475.76      360.48     11.72 o 
   2   3   0     1063.70     1093.22     10.07 o 
   3   3   0     1327.83     1378.20     13.90 o 
   4   3   0      420.67      485.77      8.18 o 
   5   3   0     1618.18     1654.90     26.37 o 
   6   3   0     1180.06     1177.65     11.57 o 
   7   3   0        3.21        6.69      0.36 o 
   8   3   0        3.25        5.25      0.44 o 
   9   3   0        0.03        0.11      0.37 o 
  10   3   0       55.51       51.83      1.30 o 
  11   3   0        0.66        0.60      0.52 o 
  12   3   0      303.77      298.27      4.45 o 
  13   3   0      413.14      438.42      7.28 o 
  14   3   0      262.85      257.14      4.60 o 
  15   3   0       59.99       55.68      2.90 o 
  16   3   0        5.54       10.88      1.22 o 
   0   4   0      373.24      430.57      7.50 o 
   1   4   0      353.10      385.66      4.33 o 
   2   4   0     1292.61     1212.83     11.25 o 
   3   4   0       34.68       39.01      0.79 o 
   4   4   0        4.31        2.25      0.36 o 
   5   4   0      370.85      358.37      4.52 o 
   6   4   0      114.93       99.37      3.65 o 
   7   4   0       11.57       18.95      1.11 o 
   8   4   0      516.61      534.59      6.73 o 
   9   4   0      389.64      393.07      8.01 o 
  10   4   0     1020.85      939.61     10.80 o 
  11   4   0      247.51      230.62      3.84 o 
  12   4   0       57.91       52.73      1.54 o 
  13   4   0       29.93       32.30      1.91 o 
  14   4   0        1.65        1.42      1.34 o 
  15   4   0        0.89        0.23      0.90 o 
   1   5   0       40.86       39.99      0.98 o 
   2   5   0      103.95      121.40      1.67 o 
   3   5   0      329.39      338.33      3.95 o 
   4   5   0     1169.49     1152.11     13.10 o 
   5   5   0      517.68      514.33      5.76 o 
   6   5   0      115.53      128.93      2.02 o 
   7   5   0      260.99      265.05      3.86 o 
   8   5   0        0.34        0.65      0.70 o 
   9   5   0       76.55       66.28      2.69 o 
  10   5   0        2.86        2.43      1.19 o 
  11   5   0        2.10        1.93      1.22 o 
  12   5   0      339.28      342.90      7.67 o 
  13   5   0      163.66      161.78      4.90 o 
  14   5   0      104.01      107.54      4.04 o 
  15   5   0      121.44      121.99      4.49 o 
   0   6   0     1405.22     1434.92     23.40 o 
   1   6   0       77.64       68.38      1.41 o 
   2   6   0       37.20       39.28      1.01 o 
   3   6   0        0.03       -0.14      0.39 o 
   4   6   0        3.54        1.58      0.44 o 
   5   6   0        3.36        4.64      0.80 o 
   6   6   0       29.60       26.48      1.73 o 
   7   6   0        2.62        3.49      0.89 o 
   8   6   0      108.85      112.79      3.57 o 
   9   6   0       53.60       48.12      2.49 o 
  10   6   0       35.29       28.85      2.23 o 
  11   6   0        6.08        5.40      1.41 o 
  12   6   0        0.00       -1.24      1.24 o 
  13   6   0        2.76        4.34      1.59 o 
   1   7   0       12.59       12.58      0.73 o 
   2   7   0       38.92       39.06      1.08 o 
   3   7   0      154.43      159.99      3.67 o 
   4   7   0      147.43      155.37      2.24 o 
   5   7   0      382.65      372.50      6.17 o 
   6   7   0        1.33        1.69      0.87 o 
   7   7   0       17.46       17.28      1.80 o 
   8   7   0        0.27       -0.42      0.92 o 
   9   7   0       13.81       10.50      1.68 o 
  10   7   0        0.31        1.73      1.41 o 
  11   7   0       80.78       83.03      3.57 o 
  12   7   0       10.97        9.86      4.01 o 
   0   8   0      151.12      157.49      2.92 o 
   1   8   0        0.23        0.35      0.52 o 
   2   8   0        4.27        6.83      0.70 o 
   3   8   0       35.55       41.86      1.83 o 
   4   8   0       35.93       33.66      1.79 o 
   5   8   0      324.07      346.55      6.08 o 
   6   8   0      144.74      153.03      5.56 o 
   7   8   0        5.49        5.78      1.19 o 
   8   8   0       13.79       12.71      1.84 o 
   9   8   0        6.04        7.07      1.83 o 
  10   8   0       18.75       16.37      2.14 o 
   1   9   0        0.61        1.18      0.70 o 
   2   9   0        7.76        7.48      1.04 o 
   3   9   0        2.82        3.09      0.97 o 
   4   9   0        4.87        3.88      1.13 o 
   5   9   0       75.81       86.56      2.79 o 
   6   9   0        0.15        2.22      1.13 o 
   7   9   0       45.84       53.22      2.35 o 
   1  10   0        0.46        1.87      1.43 o 
   2  10   0        0.18       -0.18      1.33 o 
 -17   1   1       25.99       34.32      1.57 o 
 -16   1   1       16.56       20.70      1.26 o 
 -15   1   1        4.93        6.22      1.41 o 
 -14   1   1       20.37       18.05      0.98 o 
 -13   1   1       19.31       20.76      1.07 o 
 -12   1   1       36.83       34.10      1.23 o 
 -11   1   1        2.51        2.11      0.48 o 
 -10   1   1       38.53       39.75      0.94 o 
  -9   1   1       13.01       12.04      0.57 o 
  -8   1   1        1.50        0.63      0.28 o 
  -7   1   1       15.68       20.68      0.57 o 
  -6   1   1      662.85      635.19      5.89 o 
  -5   1   1      202.59      163.44      1.74 o 
  -4   1   1      758.21      613.92      6.23 o 
  -3   1   1      565.03      536.36     14.66 o 
  -2   1   1       91.97      122.91      1.58 o 
  -1   1   1     2203.84     1805.66     22.67 o 
   0   1   1      385.15      330.24      4.12 o 
   1   1   1        3.61        1.93      0.14 o 
   2   1   1        0.38       -0.19      0.19 o 
   3   1   1        2.68        0.62      0.18 o 
   4   1   1        3.97        5.08      0.33 o 
   5   1   1        2.11        0.92      0.20 o 
   6   1   1       31.50       36.62      1.39 o 
   7   1   1      453.95      419.71      4.11 o 
   8   1   1       79.72       90.69      1.30 o 
   9   1   1      206.65      197.66      2.31 o 
  10   1   1      187.71      165.31      2.18 o 
  11   1   1       74.02       66.17      1.27 o 
  12   1   1        0.40       -0.46      0.46 o 
  13   1   1        3.14        3.49      0.67 o 
  14   1   1        0.10       -0.53      0.61 o 
  15   1   1        0.37        0.50      0.74 o 
  16   1   1        0.10       -1.00      1.05 o 
  17   1   1       32.78       39.74      1.89 o 
 -16   2   1       89.41       89.71      3.04 o 
 -15   2   1       80.07       86.15      2.10 o 
 -14   2   1        1.38        1.70      0.71 o 
 -13   2   1       16.05       14.16      1.12 o 
 -12   2   1       36.11       37.14      1.56 o 
 -11   2   1      450.71      423.52      4.84 o 
 -10   2   1     1369.58     1296.96     12.95 o 
  -9   2   1       25.80       29.54      0.81 o 
  -8   2   1        0.73        2.72      0.60 o 
  -7   2   1      159.10      186.12      2.32 o 
  -6   2   1      703.30      652.25      6.27 o 
  -5   2   1     4022.35     3857.74     34.30 o 
  -4   2   1      192.56      177.12      2.03 o 
  -3   2   1      219.03      183.75      2.31 o 
  -2   2   1       39.54       29.64      0.85 o 
  -1   2   1        3.52        5.18      0.50 o 
   0   2   1     2231.13     1923.11     21.14 o 
   1   2   1    17334.15    17788.17    192.02 o 
   2   2   1     1267.71     1211.78     15.68 o 
   3   2   1        2.98        0.28      0.36 o 
   4   2   1       57.17       58.31      0.99 o 
   5   2   1     1940.74     1865.08     15.14 o 
   6   2   1       44.10       37.95      1.29 o 
   7   2   1       27.93       28.21      0.66 o 
   8   2   1      478.68      438.72      4.84 o 
   9   2   1      140.81      139.68      1.98 o 
  10   2   1        8.88        6.54      0.51 o 
  11   2   1        7.71       16.69      0.82 o 
  12   2   1      491.89      477.49      7.98 o 
  13   2   1      114.76      119.89      2.74 o 
  14   2   1        3.27        4.97      0.96 o 
  15   2   1       18.98       26.12      1.57 o 
  16   2   1       10.36       15.31      1.72 o 
 -16   3   1        3.39        3.53      1.02 o 
 -15   3   1       47.40       47.42      1.84 o 
 -14   3   1        2.29        0.58      0.69 o 
 -13   3   1       42.03       41.75      1.39 o 
 -12   3   1       78.76       78.74      2.41 o 
 -11   3   1        3.08        3.77      0.63 o 
 -10   3   1       69.60       82.10      1.67 o 
  -9   3   1       43.80       45.15      1.53 o 
  -8   3   1        0.72        0.40      0.27 o 
  -7   3   1       60.40       56.65      1.51 o 
  -6   3   1       63.14       58.77      0.78 o 
  -5   3   1        9.66        8.47      0.66 o 
  -4   3   1        4.64        2.93      0.31 o 
  -3   3   1      278.39      301.60      3.30 o 
  -2   3   1      118.61      141.25      2.02 o 
  -1   3   1        1.71        6.05      0.39 o 
   0   3   1        7.63        3.73      0.32 o 
   1   3   1       15.45       12.49      1.11 o 
   2   3   1      314.36      302.12      3.76 o 
   3   3   1        2.88        1.97      0.29 o 
   4   3   1      700.61      680.86      9.21 o 
   5   3   1      155.20      125.06     10.76 o 
   6   3   1       21.15       33.06      0.85 o 
   7   3   1       90.36       94.92      1.18 o 
   8   3   1       46.45       52.95      1.06 o 
   9   3   1      106.21      114.39      1.76 o 
  10   3   1        4.11        6.10      0.55 o 
  11   3   1       37.36       38.22      1.43 o 
  12   3   1        0.10        0.90      0.80 o 
  13   3   1        0.03        0.14      0.89 o 
  14   3   1       11.53        9.74      1.07 o 
  15   3   1       15.28       13.67      1.24 o 
  16   3   1        0.30        2.23      1.62 o 
 -15   4   1      181.39      181.47      3.52 o 
 -14   4   1       35.56       32.02      1.97 o 
 -13   4   1       57.67       56.77      2.99 o 
 -12   4   1       39.79       33.97      1.12 o 
 -11   4   1       34.54       32.59      1.99 o 
 -10   4   1        0.08       -0.33      0.33 o 
  -9   4   1      401.49      387.21      6.06 o 
  -8   4   1      391.70      399.90      7.77 o 
  -7   4   1      394.59      406.17      7.01 o 
  -6   4   1       62.20       68.00      1.42 o 
  -5   4   1     3110.39     3094.70     33.70 o 
  -4   4   1       52.33       45.24      1.72 o 
  -3   4   1       55.40       57.51      1.07 o 
  -2   4   1        0.00       -0.12      0.24 o 
  -1   4   1        8.44       11.96      0.52 o 
   0   4   1     2523.81     2476.25     27.46 o 
   1   4   1      239.99      255.88      3.05 o 
   2   4   1     1003.63     1001.00     10.34 o 
   3   4   1     1221.56     1141.60     13.46 o 
   4   4   1      322.27      343.71      3.95 o 
   7   4   1       69.57       68.44      1.34 o 
   8   4   1       95.84       97.14      2.20 o 
   9   4   1      155.13      149.68      2.28 o 
  10   4   1       32.73       27.26      2.00 o 
  11   4   1     1029.04     1003.27     17.34 o 
  12   4   1        9.88       10.87      1.23 o 
  13   4   1      104.14      102.00      2.35 o 
  14   4   1       50.06       48.54      1.79 o 
  15   4   1       35.14       42.80      1.99 o 
 -15   5   1        6.27        8.09      1.88 o 
 -14   5   1        0.20       -1.03      1.43 o 
 -13   5   1       84.27       74.16      3.24 o 
 -12   5   1      262.78      246.99      6.13 o 
 -11   5   1       79.02       79.34      6.97 o 
 -10   5   1       36.87       43.55      1.74 o 
  -9   5   1       84.11       82.56      2.25 o 
  -8   5   1       22.68       23.51      1.86 o 
  -7   5   1        6.42        6.84      0.84 o 
  -6   5   1      129.26      131.81      2.34 o 
  -5   5   1       62.83       66.56      1.32 o 
  -4   5   1      209.72      224.82      2.61 o 
  -3   5   1      201.24      226.67      2.95 o 
  -2   5   1      178.41      202.92      2.40 o 
  -1   5   1      547.99      561.28      6.11 o 
   0   5   1        5.80       11.93      0.63 o 
   1   5   1      104.42      110.38      1.73 o 
   2   5   1        2.74        3.91      0.44 o 
   3   5   1       18.70       18.97      0.69 o 
   4   5   1      292.01      303.35      3.68 o 
   5   5   1       38.12       44.78      1.11 o 
   6   5   1       10.01       17.89      0.81 o 
   7   5   1      910.09      910.98     11.00 o 
   8   5   1       97.37      101.23      4.04 o 
   9   5   1       21.06       24.74      1.90 o 
  10   5   1       98.42       87.96      4.51 o 
  11   5   1       17.30       15.86      1.77 o 
  12   5   1       45.41       48.28      2.72 o 
  13   5   1       46.01       45.06      3.13 o 
  14   5   1       99.88       99.37      6.95 o 
  15   5   1        1.79        1.06      2.14 o 
 -13   6   1       27.01       25.92      7.23 o 
 -12   6   1        2.77        4.69      2.35 o 
 -11   6   1        2.84        3.58      1.40 o 
 -10   6   1       10.94       10.69      1.58 o 
  -9   6   1      123.87      115.42      3.79 o 
  -8   6   1      352.00      344.03      5.78 o 
  -7   6   1      412.46      413.54      6.58 o 
  -6   6   1      383.31      393.78      5.38 o 
  -5   6   1       60.62       66.85      1.68 o 
  -4   6   1      207.10      212.62      2.63 o 
  -3   6   1      146.56      145.48      2.00 o 
  -2   6   1       17.25       13.77      0.67 o 
  -1   6   1      279.04      273.63      3.17 o 
   0   6   1      443.43      465.63      5.42 o 
   1   6   1      256.59      277.66      3.55 o 
   2   6   1      215.65      239.26      3.16 o 
   3   6   1      722.24      740.36      7.37 o 
   4   6   1      350.19      346.01      4.24 o 
   5   6   1     1029.46     1000.61     12.02 o 
   6   6   1      822.49      799.91      9.90 o 
   7   6   1       95.16       96.22      2.82 o 
   8   6   1        1.40        0.57      0.80 o 
   9   6   1       73.46       75.65      3.08 o 
  10   6   1      274.21      265.12      6.40 o 
  11   6   1      416.32      400.35      8.73 o 
  12   6   1       34.51       29.15      2.40 o 
  13   6   1       25.75       21.99      2.31 o 
 -12   7   1      187.17      192.69      5.69 o 
 -11   7   1      166.09      157.21      9.24 o 
 -10   7   1      128.35      115.79      4.01 o 
  -9   7   1      102.04      101.86      5.04 o 
  -8   7   1       65.68       60.76      2.82 o 
  -7   7   1       93.74       93.51      3.29 o 
  -6   7   1      515.63      521.95      6.93 o 
  -5   7   1       52.08       57.87      1.69 o 
  -4   7   1       24.03       27.56      1.27 o 
  -3   7   1      769.30      765.62      7.70 o 
  -2   7   1      572.06      568.07      5.95 o 
  -1   7   1      264.33      248.60      2.87 o 
   0   7   1      230.87      222.18      2.85 o 
   1   7   1       83.62       86.03      1.73 o 
   2   7   1        0.29        0.82      0.47 o 
   3   7   1       37.50       36.11      1.22 o 
   4   7   1      178.41      177.59      3.12 o 
   5   7   1      316.71      317.48      4.72 o 
   6   7   1      151.91      155.17      3.45 o 
   7   7   1      359.21      350.48      6.10 o 
   8   7   1      282.73      281.42      5.29 o 
   9   7   1      199.82      202.63      5.58 o 
  10   7   1        1.21        2.05      1.44 o 
  11   7   1        5.30        6.70      1.70 o 
  12   7   1       11.98       16.83      2.19 o 
 -10   8   1      121.99      128.05      4.45 o 
  -9   8   1       34.40       31.40      2.60 o 
  -8   8   1       84.53       71.75      3.25 o 
  -7   8   1      230.51      216.91      5.67 o 
  -6   8   1       25.62       18.48      1.82 o 
  -5   8   1      677.80      700.36     10.48 o 
  -4   8   1       36.02       42.26      1.60 o 
  -3   8   1       29.63       29.97      1.40 o 
  -2   8   1        2.60        3.02      0.70 o 
  -1   8   1       71.82       69.50      1.42 o 
   0   8   1       32.32       33.76      1.08 o 
   1   8   1      386.31      392.53      4.55 o 
   2   8   1      128.50      132.68      2.40 o 
   3   8   1      129.28      120.67      2.41 o 
   4   8   1      148.16      142.16      3.40 o 
   5   8   1      322.38      317.82      5.73 o 
   6   8   1       63.25       66.23      2.39 o 
   7   8   1        3.47        3.42      1.14 o 
   8   8   1       24.19       19.93      1.68 o 
   9   8   1       23.81       18.20      2.18 o 
  10   8   1       39.12       34.65      2.71 o 
  -7   9   1        0.32       -1.16      1.36 o 
  -6   9   1       70.99       71.99      3.88 o 
  -5   9   1       43.71       43.70      2.14 o 
  -4   9   1       64.00       60.01      2.01 o 
  -3   9   1      425.98      440.10      9.84 o 
  -2   9   1      344.74      340.10      7.35 o 
  -1   9   1      286.70      291.65      7.28 o 
   0   9   1      148.03      145.69      2.46 o 
   1   9   1        0.69        0.19      0.67 o 
   2   9   1       63.73       74.00      1.76 o 
   3   9   1       16.51       15.66      1.51 o 
   4   9   1      491.81      527.55      8.55 o 
   5   9   1        5.52        6.01      1.70 o 
   6   9   1      290.77      301.91      5.82 o 
   7   9   1      225.50      227.68      4.92 o 
  -2  10   1        4.22        2.87      1.50 o 
  -1  10   1        4.18        2.00      1.42 o 
   0  10   1       14.05        8.09      1.70 o 
   1  10   1      199.67      197.07      5.24 o 
   2  10   1       76.77       71.31      2.31 o 
 -17   0   2       14.59       14.40      1.74 o 
 -16   0   2       71.16       60.82      2.63 o 
 -15   0   2      555.99      592.75     11.98 o 
 -14   0   2      248.53      235.90      5.16 o 
 -13   0   2      210.38      226.67      8.43 o 
 -12   0   2      570.05      571.79      9.89 o 
 -11   0   2      119.44      136.64      2.93 o 
 -10   0   2     4732.57     4398.59     54.67 o 
  -9   0   2     2809.34     2538.41     31.85 o 
  -8   0   2      607.59      652.91      8.74 o 
  -7   0   2      334.80      319.95      4.57 o 
  -6   0   2      211.15      284.78      4.05 o 
  -5   0   2     3922.64     3969.86     68.32 o 
  -4   0   2     9837.96    10286.99    256.51 o 
  -3   0   2     4366.22     4302.65    260.78 o 
  -2   0   2     1763.91     1758.32     28.53 o 
  -1   0   2      223.95      234.90      3.74 o 
   0   0   2      915.27      768.84     11.50 o 
   1   0   2      762.43      781.15     11.60 o 
   2   0   2     9487.11     9894.68    148.87 o 
   3   0   2     9881.08    10636.73    100.88 o 
   4   0   2     1242.57     1402.68     18.56 o 
   5   0   2        0.44        7.63      1.06 o 
   6   0   2    10546.66    11113.74    173.44 o 
   7   0   2      326.72      331.54      6.53 o 
   8   0   2      484.26      455.30      6.37 o 
   9   0   2      236.89      217.16      3.53 o 
  10   0   2      304.22      316.51      4.87 o 
  11   0   2     1031.17      909.77     12.25 o 
  12   0   2        1.36        6.49      0.86 o 
  13   0   2      653.34      648.92      9.29 o 
  14   0   2      516.74      545.73     10.88 o 
  15   0   2      164.96      167.28      4.71 o 
  16   0   2       41.49       42.24      2.93 o 
  17   0   2       12.09        9.33      2.09 o 
 -17   1   2      111.38      110.11      3.43 o 
 -16   1   2        1.23        0.30      0.79 o 
 -15   1   2      157.73      165.90      3.95 o 
 -14   1   2        7.18        8.26      0.87 o 
 -13   1   2      153.38      153.21      2.39 o 
 -12   1   2      310.45      312.93      3.86 o 
 -11   1   2      386.56      378.12      4.42 o 
 -10   1   2        5.04       18.38      0.70 o 
  -9   1   2      201.35      255.91      2.82 o 
  -8   1   2     1025.64     1025.56      9.40 o 
  -7   1   2      526.91      553.45      5.26 o 
  -6   1   2       29.70       41.97      1.26 o 
  -5   1   2        6.21       12.67      0.46 o 
  -4   1   2      582.64      594.38      6.59 o 
  -3   1   2       24.75       58.74      1.07 o 
  -2   1   2     1668.27     1845.61     22.83 o 
  -1   1   2     6844.00     7354.68    166.66 o 
   0   1   2     5555.21     3913.99    268.62 o 
   1   1   2     2027.60     2400.50     29.88 o 
   2   1   2     2596.28     2662.23     27.63 o 
   3   1   2     1262.40     1335.51     10.73 o 
   4   1   2        8.11       12.00      0.33 o 
   5   1   2     1505.13     1432.40     10.95 o 
   6   1   2      151.67      163.84      1.84 o 
   7   1   2      250.37      289.88      3.00 o 
   8   1   2      122.77      149.90      1.84 o 
   9   1   2      462.54      503.51      5.00 o 
  10   1   2      297.69      329.85      3.56 o 
  11   1   2      113.80      126.67      1.84 o 
  12   1   2      253.17      236.49      2.89 o 
  13   1   2       10.34       11.57      0.75 o 
  14   1   2        8.24        7.97      0.80 o 
  15   1   2      146.54      158.28      2.94 o 
  16   1   2       34.56       26.31      1.82 o 
 -16   2   2       22.64       15.72      1.33 o 
 -15   2   2      363.17      389.43      6.24 o 
 -14   2   2      145.96      139.00      2.65 o 
 -13   2   2      184.11      183.70      3.07 o 
 -12   2   2      372.98      375.69      5.08 o 
 -11   2   2      352.78      341.69      4.08 o 
 -10   2   2      430.59      400.30      4.56 o 
  -9   2   2      179.39      163.29      3.29 o 
  -8   2   2      172.89      184.93      2.61 o 
  -7   2   2      988.19     1011.55     11.42 o 
  -6   2   2      943.08     1035.71      8.58 o 
  -5   2   2      189.85      222.62      2.25 o 
  -4   2   2     4544.74     4723.24     40.60 o 
  -3   2   2     1101.75     1237.98     16.35 o 
  -2   2   2     2436.91     2451.66     30.34 o 
  -1   2   2        6.38       15.50      0.27 o 
   0   2   2     3355.18     3015.63     33.14 o 
   1   2   2    13094.26    13569.21    283.58 o 
   2   2   2       55.67       89.75      1.90 o 
   3   2   2     1474.65     1557.50     13.69 o 
   4   2   2     1735.19     1789.95     14.59 o 
   5   2   2     1027.52     1079.65      8.84 o 
   6   2   2     1506.28     1567.63     12.02 o 
   7   2   2      538.03      579.28      5.10 o 
   8   2   2      158.48      162.73      2.20 o 
   9   2   2       54.46       57.33      1.08 o 
  10   2   2       70.55       81.43      1.36 o 
  11   2   2      548.09      491.43      6.18 o 
  12   2   2      267.57      287.22      4.19 o 
  13   2   2      177.27      166.22      2.95 o 
  14   2   2      139.37      147.09      3.21 o 
  15   2   2      110.37      102.51      2.69 o 
  16   2   2      362.08      426.58      8.24 o 
 -16   3   2       87.21       93.77      6.42 o 
 -15   3   2       51.32       46.26      1.62 o 
 -14   3   2        3.55        4.20      0.78 o 
 -13   3   2        3.49        3.36      0.70 o 
 -12   3   2        1.42        1.68      0.61 o 
 -11   3   2     1250.25     1173.14     13.46 o 
 -10   3   2       51.07       66.68      1.50 o 
  -9   3   2      133.27      148.33      2.35 o 
  -8   3   2      472.73      488.44      5.92 o 
  -7   3   2      788.63      801.63      8.04 o 
  -6   3   2      102.08      106.48      1.18 o 
  -5   3   2      173.83      164.65      2.00 o 
  -4   3   2       91.45       87.42      1.18 o 
  -3   3   2     1894.64     1806.00     16.36 o 
  -2   3   2      492.98      543.82     10.18 o 
  -1   3   2      101.25      153.74      1.88 o 
   0   3   2     1755.30     1719.77     15.59 o 
   1   3   2      708.66      768.81      8.82 o 
   2   3   2     1598.81     1698.91     19.16 o 
   3   3   2      226.99      231.41      3.45 o 
   4   3   2        2.16        1.63      0.35 o 
   5   3   2      308.48      315.68      2.87 o 
   6   3   2      382.62      390.83      3.76 o 
   7   3   2       11.03       17.99      0.61 o 
   8   3   2     1048.84     1056.54      9.83 o 
   9   3   2      733.56      743.92      8.87 o 
  10   3   2       58.35       38.38      1.23 o 
  11   3   2      899.10      889.43     10.62 o 
  12   3   2       57.51       55.42      2.51 o 
  13   3   2        0.48        1.12      0.74 o 
  14   3   2       26.39       22.13      1.55 o 
  15   3   2      142.08      162.24      4.44 o 
  16   3   2       33.13       27.41      1.63 o 
 -15   4   2        0.04        1.28      0.75 o 
 -14   4   2      100.26       96.73      2.29 o 
 -13   4   2      106.95      100.93      2.80 o 
 -12   4   2      163.92      157.66      2.59 o 
 -11   4   2       52.51       50.05      1.22 o 
 -10   4   2       18.10       15.56      1.68 o 
  -9   4   2        2.85        2.01      0.69 o 
  -8   4   2        1.78        1.56      0.67 o 
  -7   4   2      579.22      569.22      6.77 o 
  -6   4   2      350.12      364.14      5.57 o 
  -5   4   2      419.31      452.05      6.19 o 
  -4   4   2       20.53        9.53      0.45 o 
  -3   4   2      448.39      441.88      9.60 o 
  -2   4   2     1434.92     1361.33     15.20 o 
  -1   4   2       78.55       78.84      1.26 o 
   0   4   2       43.97       53.01      1.37 o 
   1   4   2     3694.88     3621.27     40.58 o 
   2   4   2       61.78       48.88      0.97 o 
   3   4   2        2.68       12.02      0.68 o 
   4   4   2      518.53      537.98      7.54 o 
   6   4   2      763.83      723.19     12.77 o 
   7   4   2       33.77       26.13      1.11 o 
   8   4   2       53.84       55.41      1.52 o 
   9   4   2        6.78        6.65      0.51 o 
  10   4   2       15.38       13.68      0.78 o 
  11   4   2      691.05      677.24     11.67 o 
  12   4   2       54.58       52.39      1.60 o 
  13   4   2       43.71       35.69      1.82 o 
  14   4   2        3.79        1.79      0.78 o 
  15   4   2       21.51       16.89      1.20 o 
 -15   5   2       50.79       51.87      4.41 o 
 -14   5   2       24.03       24.54      2.30 o 
 -13   5   2        0.75        0.72      1.38 o 
 -12   5   2       57.76       61.09      2.93 o 
 -11   5   2      196.36      188.33      3.91 o 
 -10   5   2      108.76      119.35      2.90 o 
  -9   5   2      170.00      177.31      3.59 o 
  -8   5   2      153.11      143.21      3.05 o 
  -7   5   2      254.36      245.56      4.32 o 
  -6   5   2      856.95      840.97     11.70 o 
  -5   5   2        6.78        7.37      1.48 o 
  -4   5   2      226.16      200.84      3.97 o 
  -3   5   2      172.40      185.44      2.26 o 
  -2   5   2      244.20      257.31      3.17 o 
  -1   5   2      802.20      811.47      8.32 o 
   0   5   2       49.79       57.19      1.61 o 
   1   5   2      686.83      691.00      7.48 o 
   2   5   2      893.44      891.33      9.43 o 
   3   5   2       84.24       88.33      1.78 o 
   4   5   2       52.47       54.12      2.31 o 
   5   5   2       24.63       21.52      1.42 o 
   6   5   2      725.74      705.31      8.75 o 
   7   5   2      191.11      188.19      3.13 o 
   8   5   2      188.64      188.47      3.20 o 
   9   5   2      189.45      197.07      3.37 o 
  10   5   2       86.20       91.43      3.31 o 
  11   5   2      211.57      213.59      7.53 o 
  12   5   2       13.00        9.27      1.62 o 
  13   5   2        3.63        3.79      1.57 o 
  14   5   2       42.10       45.40      3.00 o 
 -13   6   2        5.04        4.11      1.62 o 
 -12   6   2       59.43       57.13      3.03 o 
 -11   6   2        7.52        9.42      1.65 o 
 -10   6   2      251.16      234.80      8.56 o 
  -9   6   2      203.15      198.95      4.00 o 
  -8   6   2        8.38        7.95      1.21 o 
  -7   6   2       12.74       13.17      1.14 o 
  -6   6   2       27.07       27.12      1.70 o 
  -5   6   2       35.07       39.18      1.71 o 
  -4   6   2        0.12        1.16      0.56 o 
  -3   6   2       28.60       33.96      0.97 o 
  -2   6   2      129.04      126.74      1.82 o 
  -1   6   2       10.79       11.39      0.64 o 
   0   6   2        8.92        7.59      0.55 o 
   1   6   2       60.93       61.84      1.21 o 
   2   6   2       33.05       38.92      1.08 o 
   3   6   2       70.33       73.31      1.55 o 
   4   6   2        6.89        4.90      0.72 o 
   5   6   2        6.71        5.87      0.76 o 
   6   6   2      405.32      389.40      5.46 o 
   7   6   2       15.10       13.94      1.04 o 
   8   6   2       52.96       53.65      2.03 o 
   9   6   2       18.01       20.62      1.50 o 
  10   6   2        0.04        0.45      1.17 o 
  11   6   2      155.05      153.22      4.65 o 
  12   6   2       14.96       17.56      2.09 o 
  13   6   2       10.22        6.51      2.54 o 
 -12   7   2        7.89       10.09      1.94 o 
 -11   7   2       30.84       29.64      2.52 o 
 -10   7   2        4.69        4.23      1.56 o 
  -9   7   2       24.24       21.57      4.49 o 
  -8   7   2      136.79      135.69      4.37 o 
  -7   7   2      172.34      181.54      3.82 o 
  -6   7   2        3.48        2.82      0.92 o 
  -5   7   2      107.56      107.90      2.47 o 
  -4   7   2      113.82      114.12      2.33 o 
  -3   7   2        8.87        8.61      0.84 o 
  -2   7   2      112.07      115.83      1.74 o 
  -1   7   2      231.91      240.69      2.80 o 
   0   7   2        0.18        0.37      0.46 o 
   1   7   2      283.38      279.96      3.35 o 
   2   7   2       19.10       21.11      1.14 o 
   3   7   2      146.09      146.50      2.46 o 
   4   7   2       37.10       33.58      1.41 o 
   5   7   2      253.71      255.25      4.09 o 
   6   7   2       30.47       31.07      1.46 o 
   7   7   2      162.37      161.61      4.03 o 
   8   7   2        4.50        3.10      1.04 o 
   9   7   2       29.89       29.28      1.84 o 
  10   7   2       73.60       78.61      3.44 o 
  11   7   2       20.05       21.01      2.22 o 
  12   7   2       13.10       14.08      2.07 o 
 -10   8   2       41.19       42.31      6.25 o 
  -9   8   2       22.04       23.76      2.24 o 
  -8   8   2        6.51        6.03      1.52 o 
  -7   8   2        3.60        3.38      2.52 o 
  -6   8   2        4.21        2.47      1.25 o 
  -5   8   2      245.79      261.16      4.21 o 
  -4   8   2      244.86      251.71      3.68 o 
  -3   8   2        5.69        7.35      0.85 o 
  -2   8   2        3.24        2.01      0.66 o 
  -1   8   2       17.27       19.53      1.21 o 
   0   8   2       57.30       61.42      1.64 o 
   1   8   2       37.46       38.92      1.55 o 
   2   8   2        0.51        0.62      0.65 o 
   3   8   2       31.76       33.65      1.74 o 
   4   8   2        3.71        6.44      0.97 o 
   5   8   2       32.68       33.65      1.89 o 
   6   8   2       18.83       22.49      1.66 o 
   7   8   2      142.97      149.29      3.70 o 
   8   8   2        7.78        8.93      1.37 o 
   9   8   2       53.67       63.79      2.52 o 
  10   8   2       62.52       72.81      3.47 o 
  -7   9   2       16.96       25.06      2.36 o 
  -6   9   2        3.36        4.49      1.55 o 
  -5   9   2       49.24       56.80      2.41 o 
  -4   9   2        5.66        6.09      1.01 o 
  -3   9   2       23.06       28.42      1.86 o 
  -2   9   2        0.07       -0.96      0.96 o 
  -1   9   2        7.47        6.05      1.20 o 
   0   9   2        7.24        7.41      1.19 o 
   1   9   2       12.80       14.45      1.01 o 
   2   9   2        1.28        0.53      0.78 o 
   3   9   2       12.47       17.04      1.34 o 
   4   9   2        0.36        0.72      1.06 o 
   5   9   2       26.16       30.92      1.96 o 
   6   9   2        5.75        6.16      1.31 o 
   7   9   2        1.78        0.73      1.16 o 
  -1  10   2       10.50       10.64      1.46 o 
   0  10   2        8.93       11.41      1.27 o 
   1  10   2        8.94        9.35      1.22 o 
 -17   1   3        1.72        2.93      0.94 o 
 -16   1   3        6.21        9.76      1.05 o 
 -15   1   3       11.93       16.64      1.14 o 
 -14   1   3        0.12        0.00      0.69 o 
 -13   1   3       48.17       46.49      1.70 o 
 -12   1   3        1.08        1.64      0.55 o 
 -11   1   3      516.62      495.55      5.53 o 
 -10   1   3      156.88      135.44      2.03 o 
  -9   1   3        0.94        0.98      0.40 o 
  -8   1   3        3.90        9.99      0.61 o 
  -7   1   3      115.78       99.70      1.41 o 
  -6   1   3       13.62       12.63      0.44 o 
  -5   1   3      145.63      122.81      1.58 o 
  -4   1   3        1.25        3.62      0.49 o 
  -3   1   3       96.91       83.57      1.22 o 
  -2   1   3      494.50      412.98      3.83 o 
  -1   1   3      350.85      314.84      2.95 o 
   0   1   3     5670.72     5522.14     68.84 o 
   1   1   3     2268.96     1854.93     17.47 o 
   2   1   3      146.02      104.36      3.12 o 
   3   1   3        0.41        0.12      0.21 o 
   4   1   3       52.36       57.99      1.27 o 
   5   1   3        3.73        3.70      0.24 o 
   6   1   3        0.01       -0.20      0.20 o 
   7   1   3       23.40       24.45      0.81 o 
   8   1   3       50.94       50.41      0.98 o 
   9   1   3       21.20       19.42      0.70 o 
  10   1   3       45.36       36.49      0.95 o 
  11   1   3      211.92      188.24      2.42 o 
  12   1   3       27.14       24.02      1.03 o 
  13   1   3        0.26        1.02      0.62 o 
  14   1   3        5.76        7.43      0.80 o 
  15   1   3       12.34       13.48      0.99 o 
  16   1   3        1.19        0.96      0.94 o 
 -16   2   3        3.87        4.23      1.06 o 
 -15   2   3       19.28       23.91      1.49 o 
 -14   2   3      202.59      213.09      3.95 o 
 -13   2   3       44.45       42.18      1.59 o 
 -12   2   3       30.38       29.53      1.21 o 
 -11   2   3      134.68      131.67      2.08 o 
 -10   2   3       11.64       14.24      0.85 o 
  -9   2   3     1267.93     1207.40     12.07 o 
  -8   2   3       15.00       10.23      0.75 o 
  -7   2   3      230.83      216.22      3.00 o 
  -6   2   3        2.47        1.64      0.37 o 
  -5   2   3      345.12      300.73      3.28 o 
  -4   2   3     1844.67     1787.03     17.14 o 
  -3   2   3     1435.94     1347.22     12.96 o 
  -2   2   3     1323.39     1272.79     14.03 o 
  -1   2   3      104.92      117.14      1.54 o 
   0   2   3       25.35       36.18      0.64 o 
   1   2   3      305.39      288.93      4.32 o 
   2   2   3      806.11      728.77      7.96 o 
   3   2   3      101.27      107.64      1.51 o 
   4   2   3     1690.13     1539.38     15.19 o 
   5   2   3      673.35      658.41      5.25 o 
   6   2   3       65.39       58.73      0.84 o 
   7   2   3      757.20      792.61      6.72 o 
   8   2   3      248.15      242.77      2.47 o 
   9   2   3      119.20      117.61      1.86 o 
  10   2   3       16.12       16.50      0.92 o 
  11   2   3       43.67       39.51      1.34 o 
  12   2   3       40.17       37.14      1.36 o 
  13   2   3        3.45        4.42      0.79 o 
  14   2   3       40.53       42.40      1.56 o 
  15   2   3      102.42      105.14      3.33 o 
  16   2   3      180.62      210.08      4.26 o 
 -16   3   3        0.77        0.33      0.86 o 
 -15   3   3        0.31        1.77      0.88 o 
 -14   3   3       14.23       12.44      1.01 o 
 -13   3   3       39.32       41.04      1.42 o 
 -12   3   3       23.84       22.72      1.09 o 
 -11   3   3      128.50      128.08      2.31 o 
 -10   3   3        7.16        6.84      0.68 o 
  -9   3   3        9.74       13.17      0.73 o 
  -8   3   3       11.20       14.65      0.73 o 
  -7   3   3      192.13      186.51      2.26 o 
  -6   3   3      692.96      708.74      7.19 o 
  -5   3   3     1065.82     1007.89     10.32 o 
  -4   3   3       86.09      102.99      1.74 o 
  -3   3   3       91.37       78.60      1.12 o 
  -2   3   3       22.90       19.77      0.58 o 
  -1   3   3       46.34       45.88      1.05 o 
   0   3   3      862.83      815.11      8.29 o 
   1   3   3       70.33       47.93      0.94 o 
   2   3   3       15.49       23.15      0.51 o 
   3   3   3        4.04        8.27      0.29 o 
   4   3   3      155.43      162.27      1.71 o 
   5   3   3       70.03       64.98      0.87 o 
   6   3   3       83.73       74.47      1.04 o 
   7   3   3       38.36       33.66      0.98 o 
   8   3   3        1.03        0.89      0.44 o 
   9   3   3        2.23        3.02      0.55 o 
  10   3   3      111.07      124.26      2.27 o 
  11   3   3       12.66       11.85      0.88 o 
  12   3   3        3.91        4.10      1.17 o 
  13   3   3       53.83       51.69      2.27 o 
  14   3   3       10.92       10.27      1.12 o 
  15   3   3        1.84        0.84      0.94 o 
  16   3   3       17.42       22.38      1.97 o 
 -15   4   3       46.27       62.95      1.67 o 
 -14   4   3      293.45      306.00      4.43 o 
 -13   4   3       80.08       80.35      1.77 o 
 -12   4   3      154.04      151.57      2.52 o 
 -11   4   3      108.86      104.52      2.15 o 
 -10   4   3      632.22      587.25      8.78 o 
  -9   4   3       31.79       34.07      1.93 o 
  -8   4   3       59.99       58.43      1.79 o 
  -7   4   3       39.77       34.89      1.47 o 
  -6   4   3      100.20      107.14      1.72 o 
  -5   4   3      232.74      249.80      4.11 o 
  -4   4   3      545.79      582.53      6.24 o 
  -3   4   3      732.03      749.28      8.68 o 
  -2   4   3      910.15      878.76     27.04 o 
  -1   4   3      591.19      621.08      6.03 o 
   0   4   3       83.68       95.03      1.48 o 
   1   4   3     1424.11     1331.92     12.30 o 
   2   4   3      502.01      475.85      4.70 o 
   3   4   3       44.92       50.32      1.22 o 
   4   4   3       58.01       62.56      1.71 o 
   5   4   3      333.75      346.72      4.67 o 
   6   4   3     2098.45     2003.51     22.72 o 
   7   4   3        0.36        0.84      0.56 o 
   8   4   3      458.48      452.30      5.11 o 
   9   4   3      144.24      146.29      2.27 o 
  10   4   3       32.34       35.02      1.13 o 
  11   4   3        7.02        8.04      0.73 o 
  12   4   3       54.77       49.59      2.46 o 
  13   4   3       83.89       84.72      2.18 o 
  14   4   3       70.10       68.74      2.05 o 
  15   4   3       63.36       65.41      2.37 o 
 -14   5   3       30.83       31.04      3.75 o 
 -13   5   3        3.28        1.46      1.05 o 
 -12   5   3        0.13       -0.09      0.87 o 
 -11   5   3        7.10        6.28      1.07 o 
 -10   5   3      234.46      221.07      4.29 o 
  -9   5   3       96.53       98.87      2.56 o 
  -8   5   3      213.95      214.90      4.04 o 
  -7   5   3      100.81      109.49      2.58 o 
  -6   5   3      358.76      362.95      5.78 o 
  -5   5   3       27.78       36.62      1.51 o 
  -4   5   3       33.80       42.47      1.60 o 
  -3   5   3      170.91      158.98      2.13 o 
  -2   5   3      206.85      204.01      2.46 o 
  -1   5   3      255.10      274.06      3.07 o 
   0   5   3       26.32       22.56      1.07 o 
   1   5   3      613.98      618.04      6.10 o 
   2   5   3      182.23      197.77      2.45 o 
   3   5   3      486.79      505.14      7.52 o 
   4   5   3      166.65      180.24      3.40 o 
   5   5   3       79.35       66.91      1.66 o 
   6   5   3      230.93      221.55      4.15 o 
   7   5   3        0.59        1.48      0.64 o 
   8   5   3       12.01       12.51      1.02 o 
   9   5   3      126.72      128.36      2.63 o 
  10   5   3      437.16      442.91      6.33 o 
  11   5   3       23.80       28.26      3.03 o 
  12   5   3      122.29      113.91      3.96 o 
  13   5   3      146.35      151.65      4.77 o 
  14   5   3       31.32       29.17      2.57 o 
 -13   6   3       58.86       50.72      3.19 o 
 -12   6   3      206.12      191.30      5.39 o 
 -11   6   3      190.73      180.61      4.01 o 
 -10   6   3      158.78      138.44      4.99 o 
  -9   6   3       45.11       46.57      1.97 o 
  -8   6   3       15.45       15.08      1.28 o 
  -7   6   3       22.07       23.45      1.44 o 
  -6   6   3       48.95       50.32      1.79 o 
  -5   6   3       15.89       19.84      1.27 o 
  -4   6   3     2141.20     2140.64     27.93 o 
  -3   6   3        0.95        4.57      0.59 o 
  -2   6   3      263.98      287.84      3.33 o 
  -1   6   3      561.42      598.70      6.10 o 
   0   6   3      596.45      608.23      6.16 o 
   1   6   3       25.65       26.30      0.83 o 
   2   6   3      109.49      112.23      2.23 o 
   3   6   3       30.79       34.55      1.93 o 
   4   6   3       26.40       27.34      1.24 o 
   5   6   3       77.95       87.04      2.03 o 
   6   6   3     1253.47     1243.28     14.83 o 
   7   6   3      239.58      240.38      5.82 o 
   8   6   3       65.61       62.00      1.86 o 
   9   6   3       24.45       24.62      1.62 o 
  10   6   3       28.51       27.76      1.76 o 
  11   6   3      368.38      406.44      8.89 o 
  12   6   3      433.87      460.56      9.88 o 
  13   6   3        8.63        4.48      1.67 o 
 -12   7   3       35.21       36.11      2.79 o 
 -11   7   3       32.90       31.01      2.95 o 
 -10   7   3       43.55       47.62      2.74 o 
  -9   7   3      180.63      175.75      5.12 o 
  -8   7   3      268.50      268.73      5.91 o 
  -7   7   3      246.68      231.18      4.52 o 
  -6   7   3      248.69      240.24      4.58 o 
  -5   7   3      251.96      253.58      4.70 o 
  -4   7   3      103.87      105.27      2.36 o 
  -3   7   3       22.49       21.61      1.02 o 
  -2   7   3       41.56       42.42      2.04 o 
  -1   7   3       30.49       33.00      1.03 o 
   0   7   3      528.63      513.80      6.93 o 
   1   7   3      286.24      279.65      4.32 o 
   2   7   3      302.05      306.79      4.63 o 
   3   7   3      565.45      575.86      9.62 o 
   4   7   3      330.63      334.00      5.00 o 
   5   7   3       69.65       69.13      1.94 o 
   6   7   3      367.32      359.95      5.36 o 
   7   7   3       12.45       13.24      1.13 o 
   8   7   3      119.06      118.62      3.16 o 
   9   7   3      179.14      164.10      6.28 o 
  10   7   3      188.16      185.15      4.24 o 
  11   7   3       80.53       76.32      6.43 o 
 -10   8   3       52.89       44.18      3.01 o 
  -9   8   3       70.61       62.82      3.18 o 
  -8   8   3        0.02        1.11      2.58 o 
  -7   8   3        7.12        8.18      1.51 o 
  -6   8   3        1.68        1.44      1.01 o 
  -5   8   3        9.44        7.43      1.03 o 
  -4   8   3      769.57      755.82      9.81 o 
  -3   8   3       48.86       45.45      1.53 o 
  -2   8   3      175.34      168.53      3.79 o 
  -1   8   3       69.72       73.13      2.41 o 
   0   8   3       93.24       86.98      2.60 o 
   1   8   3      179.77      176.94      3.29 o 
   2   8   3       71.41       70.30      1.99 o 
   3   8   3        2.98        3.57      0.88 o 
   4   8   3       97.28       98.25      2.78 o 
   5   8   3       36.42       31.08      1.91 o 
   6   8   3      352.87      340.96      6.19 o 
   7   8   3       80.48       74.96      2.61 o 
   8   8   3       79.13       73.83      2.63 o 
   9   8   3       24.38       21.16      1.81 o 
  -7   9   3      197.30      199.31      8.74 o 
  -6   9   3      720.48      749.36     11.84 o 
  -5   9   3       45.15       54.90      2.41 o 
  -4   9   3      303.21      305.66      5.95 o 
  -3   9   3       13.82       16.56      1.92 o 
  -2   9   3        0.05       -0.31      1.24 o 
  -1   9   3       79.55       82.51      4.72 o 
   0   9   3      402.14      407.01      7.09 o 
   1   9   3      146.30      141.13      3.49 o 
   2   9   3      294.27      288.65      4.27 o 
   3   9   3      178.48      174.78      3.48 o 
   4   9   3      174.90      179.29      3.55 o 
   5   9   3       91.61       99.26      3.09 o 
   6   9   3        3.00        4.77      1.34 o 
   7   9   3        0.95        3.26      1.31 o 
 -16   0   4      118.12      116.78      9.36 o 
 -15   0   4      105.94      119.61      3.48 o 
 -14   0   4       33.84       39.63      2.03 o 
 -13   0   4       42.79       45.16      3.15 o 
 -12   0   4       90.57       97.79      4.50 o 
 -11   0   4      404.56      411.65      7.46 o 
 -10   0   4      874.02      872.90     14.08 o 
  -9   0   4     2036.86     1945.06     24.67 o 
  -8   0   4     1274.48     1332.68     26.90 o 
  -7   0   4      820.05      862.25     13.69 o 
  -6   0   4        1.70        0.43      0.34 o 
  -5   0   4       49.65       65.83      1.33 o 
  -4   0   4     4219.14     3920.65     42.59 o 
  -3   0   4     4584.37     4653.54     56.57 o 
  -2   0   4     2902.60     3077.76     38.23 o 
  -1   0   4     7691.37     8038.18    100.21 o 
   0   0   4     4400.10     4752.69     59.22 o 
   1   0   4     5659.27     5844.08    111.90 o 
   2   0   4       45.28       18.12      2.07 o 
   3   0   4     1603.87     1538.00     16.50 o 
   4   0   4      292.43      261.51      3.11 o 
   5   0   4      396.46      379.93      4.10 o 
   6   0   4     1206.74     1187.84     15.04 o 
   7   0   4      464.78      490.76      6.79 o 
   8   0   4     1355.08     1437.91     18.46 o 
   9   0   4     1610.96     1666.62     25.62 o 
  10   0   4      472.45      477.05      6.92 o 
  11   0   4      504.42      480.62      7.08 o 
  12   0   4       39.92       26.22      1.78 o 
  13   0   4        3.54        3.84      1.09 o 
  14   0   4        0.33        1.32      1.05 o 
  15   0   4       28.93       32.09      2.08 o 
  16   0   4       87.28       77.25      3.06 o 
 -16   1   4      210.99      219.96      5.52 o 
 -15   1   4       49.50       40.62      1.53 o 
 -14   1   4      242.31      240.36      3.74 o 
 -13   1   4      175.42      169.07      2.88 o 
 -12   1   4      153.07      153.37      2.61 o 
 -11   1   4      339.26      323.87      3.92 o 
 -10   1   4     1393.56     1239.87     12.45 o 
  -9   1   4      293.57      262.17      3.20 o 
  -8   1   4        4.10        0.33      0.31 o 
  -7   1   4      296.66      348.99      3.51 o 
  -6   1   4     1986.93     1980.36     27.42 o 
  -5   1   4     2967.56     3055.30     32.40 o 
  -4   1   4        8.60        4.61      0.33 o 
  -3   1   4       53.28       87.90      1.19 o 
  -2   1   4       94.32      120.95      1.46 o 
  -1   1   4      836.67      791.64      7.72 o 
   0   1   4       48.24       56.09      0.81 o 
   1   1   4      486.90      465.50      4.65 o 
   2   1   4      329.23      398.31      5.47 o 
   3   1   4      464.73      558.15      5.75 o 
   4   1   4      775.14      837.07      6.16 o 
   5   1   4     1987.18     2059.32     16.58 o 
   6   1   4        7.76       13.32      0.96 o 
   7   1   4       26.47       38.98      0.76 o 
   8   1   4       32.00       37.41      0.99 o 
   9   1   4        7.04        6.11      0.50 o 
  10   1   4       62.77       61.68      1.37 o 
  11   1   4        2.02        0.38      0.52 o 
  12   1   4      569.73      549.16      6.27 o 
  13   1   4      247.61      251.82      3.49 o 
  14   1   4       93.09       82.67      3.60 o 
  15   1   4       65.03       65.33      1.93 o 
  16   1   4        0.33        0.15      0.93 o 
 -16   2   4       60.17       53.18      2.05 o 
 -15   2   4        2.81        2.25      0.91 o 
 -14   2   4       76.17       80.87      3.26 o 
 -13   2   4       29.79       28.50      1.59 o 
 -12   2   4       76.52       84.26      1.90 o 
 -11   2   4      381.46      404.04      4.72 o 
 -10   2   4      268.61      276.47      3.43 o 
  -9   2   4     2905.28     2783.44     26.81 o 
  -8   2   4       52.13       81.02      1.64 o 
  -7   2   4      297.16      320.60      4.16 o 
  -6   2   4      271.85      284.60      3.72 o 
  -5   2   4       63.59       48.36      0.90 o 
  -4   2   4       22.64       27.71      0.65 o 
  -3   2   4      596.92      652.12      6.59 o 
  -2   2   4     1013.39     1119.02     10.06 o 
  -1   2   4     3391.09     3520.80     28.70 o 
   0   2   4     2110.12     2334.92     19.08 o 
   2   2   4      119.78      124.10      1.82 o 
   3   2   4      123.38      148.37      3.62 o 
   4   2   4       10.34        9.94      0.42 o 
   5   2   4        9.84        8.27      0.39 o 
   6   2   4        4.92        0.67      0.24 o 
   7   2   4     3647.74     3622.32     31.33 o 
   8   2   4      174.60      198.33      2.47 o 
   9   2   4      659.96      671.34      8.18 o 
  10   2   4      432.86      415.76      5.50 o 
  11   2   4      226.35      229.80      3.56 o 
  12   2   4        7.90        6.26      0.81 o 
  13   2   4       16.84       17.99      1.14 o 
  14   2   4       16.03       12.98      1.11 o 
  15   2   4       40.69       38.92      1.87 o 
  16   2   4       54.01       54.88      3.57 o 
 -16   3   4       94.59       93.07      5.69 o 
 -15   3   4      161.42      155.57      4.43 o 
 -14   3   4      244.91      242.58      4.32 o 
 -13   3   4      288.96      289.34      4.28 o 
 -12   3   4       37.98       39.48      1.33 o 
 -11   3   4        1.85        3.42      0.65 o 
 -10   3   4      138.43      139.39      2.38 o 
  -9   3   4        0.35        1.06      0.47 o 
  -8   3   4       90.61      101.18      1.82 o 
  -7   3   4      465.78      445.45      5.46 o 
  -6   3   4      362.08      386.93      4.76 o 
  -5   3   4     1314.49     1357.72     11.95 o 
  -4   3   4      897.29      930.44      9.24 o 
  -3   3   4      230.63      275.97      3.16 o 
  -2   3   4      492.44      478.50      4.62 o 
  -1   3   4      143.46      152.06      1.62 o 
   0   3   4     3024.67     2966.24     30.92 o 
   1   3   4     2850.21     2669.86     21.85 o 
   2   3   4     1132.46     1189.81     11.66 o 
   3   3   4     1817.75     1804.41     17.53 o 
   4   3   4     1496.89     1574.24     13.94 o 
   5   3   4      525.40      551.12      5.28 o 
   6   3   4       21.66       32.56      0.95 o 
   7   3   4      103.81      113.92      1.93 o 
   8   3   4       70.00       65.23      1.33 o 
   9   3   4        8.95        8.80      0.65 o 
  10   3   4      130.91      127.27      2.35 o 
  11   3   4      220.72      231.08      3.60 o 
  12   3   4       83.59       89.46      2.05 o 
  13   3   4      174.54      165.98      3.04 o 
  14   3   4      244.07      247.65      5.31 o 
  15   3   4      129.58      139.18      4.07 o 
 -15   4   4        4.50        3.52      0.97 o 
 -14   4   4        2.71        3.28      0.67 o 
 -13   4   4        0.01        0.71      0.54 o 
 -12   4   4        2.86        2.60      0.54 o 
 -11   4   4      198.47      205.66      3.08 o 
 -10   4   4      217.68      220.85      4.19 o 
  -9   4   4      881.50      816.94     11.60 o 
  -8   4   4        3.14        1.08      0.71 o 
  -7   4   4       38.33       41.79      1.55 o 
  -6   4   4      140.25      139.06      2.81 o 
  -5   4   4       26.67       24.74      0.71 o 
  -4   4   4       19.78       25.49      1.15 o 
  -3   4   4      524.50      496.75      6.10 o 
  -1   4   4      456.31      480.38      6.67 o 
   0   4   4      281.29      316.95      9.09 o 
   1   4   4     2385.46     2412.26     27.23 o 
   2   4   4      187.88      171.87      2.39 o 
   3   4   4        2.54        3.79      0.58 o 
   4   4   4        0.20        0.41      0.53 o 
   5   4   4        0.13        0.08      0.51 o 
   6   4   4      267.20      224.49      3.45 o 
   7   4   4     1956.84     1896.02     18.93 o 
   8   4   4      122.51      131.14      1.99 o 
   9   4   4      174.59      167.99      2.45 o 
  10   4   4       50.65       43.90      1.19 o 
  11   4   4        4.41        4.09      0.67 o 
  12   4   4      106.19      118.80      2.34 o 
  13   4   4        1.82        3.20      1.74 o 
  14   4   4        8.71        6.16      0.95 o 
  15   4   4       14.73       12.59      1.16 o 
 -14   5   4      182.72      183.49      6.75 o 
 -13   5   4      104.13      100.82      4.32 o 
 -12   5   4        6.67        3.45      1.07 o 
 -11   5   4      220.80      215.82      4.38 o 
 -10   5   4        2.04        0.54      0.83 o 
  -9   5   4       70.47       62.86      2.09 o 
  -8   5   4       18.63       17.34      1.26 o 
  -7   5   4      226.81      222.19      5.52 o 
  -6   5   4      595.68      599.15      8.80 o 
  -5   5   4       31.23       31.85      1.40 o 
  -4   5   4     1370.91     1346.95     17.91 o 
  -3   5   4      241.81      268.35      3.91 o 
  -2   5   4       34.10       41.52      1.17 o 
  -1   5   4        0.19       -0.37      0.37 o 
   0   5   4        2.61        6.63      0.45 o 
   1   5   4       26.53       22.98      0.82 o 
   2   5   4      413.84      398.22      5.37 o 
   3   5   4      561.17      588.09      8.67 o 
   4   5   4      808.94      776.88     11.10 o 
   5   5   4      731.22      695.32     10.15 o 
   6   5   4       93.87       75.77      1.98 o 
   7   5   4      253.87      252.37      3.95 o 
   8   5   4       18.65       19.12      1.18 o 
   9   5   4        0.07        0.41      1.07 o 
  10   5   4      238.12      230.84      3.92 o 
  11   5   4        0.04        0.34      1.21 o 
  12   5   4      289.58      301.29      7.15 o 
  13   5   4      128.67      133.61      4.45 o 
  14   5   4       76.30       79.90      3.60 o 
 -13   6   4        0.14       -0.27      1.61 o 
 -12   6   4        0.17        1.31      1.10 o 
 -11   6   4       22.79       21.34      2.53 o 
 -10   6   4       75.03       77.76      2.53 o 
  -9   6   4       93.22       89.21      3.03 o 
  -8   6   4        1.78        3.70      1.06 o 
  -7   6   4        5.55        8.11      1.06 o 
  -6   6   4       28.73       27.76      1.52 o 
  -5   6   4        4.93        5.48      0.89 o 
  -4   6   4      248.23      233.71      3.73 o 
  -3   6   4      212.13      212.18      3.88 o 
  -2   6   4       20.64       23.39      1.12 o 
  -1   6   4      113.83      119.64      1.79 o 
   0   6   4       17.93       24.74      1.13 o 
   1   6   4      172.72      187.21      3.15 o 
   2   6   4       77.88       77.35      1.85 o 
   3   6   4        2.97        4.58      0.84 o 
   4   6   4        4.88        4.32      0.86 o 
   5   6   4        4.59        6.81      0.92 o 
   6   6   4        0.80        0.56      0.68 o 
   7   6   4        8.99        8.49      0.97 o 
   8   6   4      113.14      111.81      2.55 o 
   9   6   4       88.71       88.52      2.31 o 
  10   6   4        1.39        3.13      1.05 o 
  11   6   4        0.03       -1.24      1.24 o 
  12   6   4        0.10        0.84      1.40 o 
  13   6   4        0.39       -0.87      1.53 o 
 -11   7   4       51.64       39.02      3.11 o 
 -10   7   4       36.46       32.85      2.21 o 
  -9   7   4      103.57      108.34      3.02 o 
  -8   7   4        2.71        2.23      1.00 o 
  -7   7   4        2.64        2.95      0.97 o 
  -6   7   4       69.02       71.42      2.33 o 
  -5   7   4      655.64      666.45      8.76 o 
  -4   7   4        0.59        0.31      0.74 o 
  -3   7   4       67.24       69.88      1.89 o 
  -2   7   4        0.05       -0.23      0.81 o 
  -1   7   4       64.72       66.95      3.01 o 
   0   7   4        5.51        5.61      0.82 o 
   1   7   4       25.62       27.50      1.31 o 
   2   7   4      108.68      109.16      2.38 o 
   3   7   4       99.49      100.90      2.66 o 
   4   7   4      148.21      151.12      2.96 o 
   5   7   4       68.69       71.61      2.00 o 
   6   7   4      147.40      153.00      3.49 o 
   7   7   4       18.37       21.31      1.36 o 
   8   7   4        6.44        7.77      1.07 o 
   9   7   4        0.19        1.00      1.06 o 
  10   7   4        2.63        2.63      1.17 o 
  11   7   4       10.28       13.15      2.04 o 
  -9   8   4       35.99       36.88      2.71 o 
  -8   8   4        0.14        0.75      1.09 o 
  -7   8   4        0.38        0.84      0.92 o 
  -6   8   4        2.42        3.19      0.97 o 
  -5   8   4       11.79       12.18      1.19 o 
  -4   8   4       15.17       17.71      1.52 o 
  -3   8   4       45.80       51.13      2.10 o 
  -2   8   4        8.16        8.17      1.20 o 
  -1   8   4      112.36      115.87      3.06 o 
   0   8   4       20.54       19.17      1.49 o 
   1   8   4      176.18      188.13      5.38 o 
   2   8   4       19.83       19.74      1.29 o 
   3   8   4        1.37        1.61      0.82 o 
   4   8   4        0.49       -0.62      0.76 o 
   5   8   4        0.06        0.01      0.83 o 
   6   8   4        2.31        2.11      0.96 o 
   7   8   4        2.03        1.73      1.08 o 
   8   8   4        3.37        6.87      1.94 o 
   9   8   4       29.80       32.21      2.67 o 
  -6   9   4        2.04        3.70      1.32 o 
  -5   9   4       61.10       72.31      4.83 o 
  -4   9   4        2.80        2.73      1.17 o 
  -3   9   4        5.94        9.27      1.40 o 
  -2   9   4       12.96       12.05      1.45 o 
  -1   9   4       18.73       20.05      1.68 o 
   0   9   4        0.02       -0.56      1.00 o 
   1   9   4        1.07        1.80      1.10 o 
   2   9   4        3.63        4.08      1.19 o 
   3   9   4        3.46        5.55      1.11 o 
   4   9   4        0.06        0.16      0.94 o 
   5   9   4        0.32        1.70      1.02 o 
   6   9   4       13.34       13.66      1.64 o 
 -16   1   5       23.14       28.51      1.46 o 
 -15   1   5       41.52       44.97      1.98 o 
 -14   1   5        9.11       10.43      0.98 o 
 -13   1   5        0.19        0.75      0.66 o 
 -12   1   5        1.60        1.26      0.87 o 
 -11   1   5        2.05        1.95      0.59 o 
 -10   1   5      441.62      401.73      4.62 o 
  -9   1   5      662.56      603.11      7.17 o 
  -8   1   5        7.54        8.58      0.60 o 
  -7   1   5       53.20       55.54      1.19 o 
  -6   1   5      110.84       86.31      1.50 o 
  -5   1   5      506.83      514.67      4.92 o 
  -4   1   5        4.10        4.35      0.27 o 
  -3   1   5       46.37       31.42      0.57 o 
  -2   1   5        7.63        6.22      0.39 o 
  -1   1   5       18.70       12.57      0.41 o 
   0   1   5       37.44       32.17      0.71 o 
   1   1   5     1162.33     1101.66      9.87 o 
   2   1   5      753.20      700.35      6.47 o 
   3   1   5      143.00      119.53      1.18 o 
   4   1   5      167.54      130.70      1.92 o 
   5   1   5      243.85      213.40      1.87 o 
   6   1   5      216.38      214.71      2.15 o 
   7   1   5        1.54        1.32      0.44 o 
   8   1   5       14.74       15.06      0.66 o 
   9   1   5        6.82        5.71      0.89 o 
  10   1   5        0.01        0.74      0.49 o 
  11   1   5        2.27        2.90      0.60 o 
  12   1   5       83.11       82.89      1.77 o 
  13   1   5        8.94        7.30      0.89 o 
  14   1   5       26.64       28.84      1.41 o 
  15   1   5        0.07        0.59      0.94 o 
  16   1   5       36.81       48.56      2.12 o 
 -16   2   5       12.05       10.80      1.25 o 
 -15   2   5       19.09       19.74      1.43 o 
 -14   2   5      210.60      222.06      4.17 o 
 -13   2   5        0.07       -0.24      0.72 o 
 -12   2   5        0.19        0.42      0.74 o 
 -11   2   5        1.70        0.83      0.52 o 
 -10   2   5       24.65       22.49      0.89 o 
  -9   2   5       33.04       25.05      0.89 o 
  -8   2   5      230.52      248.00      3.06 o 
  -7   2   5      319.38      301.88      4.02 o 
  -5   2   5      202.82      216.55      3.00 o 
  -4   2   5       96.51       87.62      1.63 o 
  -3   2   5      756.82      710.00      6.58 o 
  -2   2   5       27.67       31.12      0.81 o 
  -1   2   5      487.73      488.66      4.29 o 
   0   2   5       69.86       72.67      1.08 o 
   1   2   5      774.37      733.24      6.15 o 
   2   2   5      391.78      371.98      3.89 o 
   3   2   5      293.23      314.92      3.51 o 
   4   2   5      382.81      365.80      4.05 o 
   5   2   5      127.36      131.98      1.98 o 
   6   2   5       68.50       57.67      1.01 o 
   7   2   5     1027.71      950.06      8.16 o 
   8   2   5      111.39       96.11      1.50 o 
   9   2   5       44.91       41.91      1.13 o 
  10   2   5      224.96      222.90      3.47 o 
  11   2   5       64.67       68.92      1.77 o 
  12   2   5      303.32      314.95      7.50 o 
  13   2   5        3.41        4.24      0.86 o 
  14   2   5        0.22        0.17      0.92 o 
  15   2   5        4.53        7.51      1.20 o 
 -15   3   5      324.11      373.99      6.78 o 
 -14   3   5       22.35       31.02      2.01 o 
 -13   3   5        7.35        5.74      0.90 o 
 -12   3   5       34.40       33.88      1.28 o 
 -11   3   5      151.67      151.04      2.90 o 
 -10   3   5       56.96       59.64      2.21 o 
  -9   3   5      135.23      136.16      2.54 o 
  -8   3   5        2.56        1.81      0.48 o 
  -7   3   5        0.30        0.43      0.43 o 
  -6   3   5        0.43        0.59      0.45 o 
  -5   3   5      131.98      141.14      1.92 o 
  -4   3   5      422.47      422.13      4.51 o 
  -3   3   5        0.31        3.97      0.29 o 
  -2   3   5        2.79        3.80      0.28 o 
  -1   3   5       20.26       24.45      0.48 o 
   0   3   5      481.35      458.27      3.78 o 
   1   3   5       55.06       48.10      1.18 o 
   2   3   5       26.33       25.69      0.57 o 
   3   3   5        8.64       10.39      0.43 o 
   4   3   5        2.82        4.83      0.48 o 
   5   3   5        5.34        5.66      0.61 o 
   6   3   5        0.12        2.10      0.42 o 
   7   3   5      318.73      302.14      3.70 o 
   8   3   5       31.11       32.45      1.02 o 
   9   3   5        0.02        1.39      0.51 o 
  10   3   5        1.33        1.05      0.60 o 
  11   3   5        8.82        8.48      0.85 o 
  12   3   5        3.37        3.37      0.75 o 
  13   3   5        0.26       -0.25      0.72 o 
  14   3   5       34.03       30.75      1.54 o 
  15   3   5       10.61        8.06      1.84 o 
 -15   4   5      113.25      117.42      4.27 o 
 -14   4   5       78.46       78.66      1.97 o 
 -13   4   5       14.92       12.89      0.82 o 
 -12   4   5       20.94       23.03      0.96 o 
 -11   4   5       17.28       16.26      0.80 o 
 -10   4   5       83.54       89.27      1.93 o 
  -9   4   5       34.37       30.14      1.85 o 
  -8   4   5      749.59      752.74     10.76 o 
  -7   4   5      264.82      260.81      4.50 o 
  -6   4   5      166.67      174.86      3.33 o 
  -5   4   5      480.23      485.19      6.29 o 
  -4   4   5      871.03      820.02      8.54 o 
  -3   4   5      523.75      464.38      5.94 o 
  -2   4   5        4.29        1.33      0.42 o 
   1   4   5      618.45      610.80     21.53 o 
   2   4   5      861.31      900.97     12.46 o 
   3   4   5      329.52      343.68      5.43 o 
   4   4   5      258.78      263.65      4.46 o 
   5   4   5       86.10       83.28      3.86 o 
   6   4   5       19.04       19.03      0.70 o 
   7   4   5        0.02       -0.02      0.39 o 
   8   4   5      386.09      381.30      4.55 o 
   9   4   5      115.23      108.14      1.88 o 
  10   4   5       44.10       39.70      1.22 o 
  11   4   5      241.49      246.11      3.79 o 
  12   4   5      451.85      486.09      6.52 o 
  13   4   5        3.31        7.37      0.90 o 
  14   4   5       38.49       44.69      1.77 o 
 -14   5   5       33.74       29.19      1.98 o 
 -13   5   5       60.03       51.11      2.26 o 
 -12   5   5      160.17      163.72      3.84 o 
 -11   5   5      148.26      143.86      3.46 o 
 -10   5   5        3.75        2.66      0.98 o 
  -9   5   5      220.89      203.95      4.09 o 
  -8   5   5        4.81        5.54      0.97 o 
  -7   5   5       31.26       29.54      1.55 o 
  -6   5   5      106.18       99.33      2.86 o 
  -5   5   5      437.12      444.95      6.01 o 
  -4   5   5       45.59       38.82      1.70 o 
  -3   5   5      524.00      532.50      6.85 o 
  -2   5   5      522.11      539.73      7.63 o 
  -1   5   5      208.88      216.39      2.90 o 
   0   5   5      226.07      234.54      3.56 o 
   1   5   5      533.92      512.84      6.69 o 
   2   5   5      254.27      261.06      9.46 o 
   3   5   5       16.66       11.37      1.69 o 
   4   5   5      232.03      226.99      4.14 o 
   5   5   5      656.52      643.94      9.76 o 
   6   5   5        0.84        2.35      0.69 o 
   7   5   5      154.61      157.31      3.70 o 
   8   5   5       94.92       93.74      2.23 o 
   9   5   5      150.46      150.38      3.00 o 
  10   5   5       49.41       51.88      2.74 o 
  11   5   5       96.18      106.35      3.37 o 
  12   5   5        1.91        2.69      1.47 o 
  13   5   5        6.99        5.48      1.58 o 
 -13   6   5       17.80       25.31      1.92 o 
 -12   6   5        0.71        0.13      1.06 o 
 -11   6   5        2.20        3.01      1.10 o 
 -10   6   5       16.86       13.59      1.39 o 
  -9   6   5      280.86      276.49      5.19 o 
  -8   6   5      297.34      295.78      5.36 o 
  -7   6   5      168.01      169.90      3.65 o 
  -6   6   5      249.28      244.73      4.00 o 
  -5   6   5      136.55      143.33      2.79 o 
  -4   6   5      512.79      506.53      6.79 o 
  -3   6   5      137.01      129.30      2.50 o 
  -2   6   5       32.92       34.35      1.30 o 
  -1   6   5      106.43      113.16      2.77 o 
   0   6   5      154.56      159.55      2.87 o 
   1   6   5       16.08       28.29      1.25 o 
   2   6   5     2478.15     2389.81     31.72 o 
   3   6   5       13.88       18.96      1.32 o 
   4   6   5       92.51       87.92      2.42 o 
   5   6   5      136.38      135.87      2.71 o 
   6   6   5        0.90        1.88      0.83 o 
   7   6   5        0.04        0.13      0.75 o 
   8   6   5       91.12       88.47      3.21 o 
   9   6   5      188.74      187.17      3.74 o 
  10   6   5       72.29       62.32      2.08 o 
  11   6   5      129.23      122.12      3.36 o 
  12   6   5      119.36      114.43      4.21 o 
 -11   7   5       58.56       53.96      2.43 o 
 -10   7   5      214.31      212.77      4.64 o 
  -9   7   5       50.79       52.50      2.53 o 
  -8   7   5       29.97       30.21      1.63 o 
  -7   7   5        0.54       -0.12      0.80 o 
  -6   7   5       36.15       33.12      1.58 o 
  -5   7   5      835.08      840.76     10.69 o 
  -4   7   5       69.32       72.45      2.01 o 
  -3   7   5      740.74      717.24     10.93 o 
  -2   7   5      647.33      644.60      9.93 o 
  -1   7   5      425.27      417.99      7.00 o 
   0   7   5       22.11       19.80      1.45 o 
   1   7   5        0.02        0.07      0.67 o 
   2   7   5       19.65       19.50      1.41 o 
   3   7   5       16.00       16.15      1.35 o 
   4   7   5      157.53      156.95      4.13 o 
   5   7   5      490.65      493.93      6.94 o 
   6   7   5      208.53      201.06      3.67 o 
   7   7   5       86.87       80.96      2.30 o 
   8   7   5      225.99      215.20      3.96 o 
   9   7   5      117.98      121.65      3.42 o 
  10   7   5       78.14       76.38      4.55 o 
  11   7   5      251.58      290.75     10.91 o 
  -9   8   5       24.08       18.82      1.57 o 
  -8   8   5      347.44      353.41      5.72 o 
  -7   8   5       78.52       68.82      2.22 o 
  -6   8   5       95.04       91.65      2.91 o 
  -5   8   5       63.00       60.11      2.39 o 
  -4   8   5       82.15       80.10      2.71 o 
  -3   8   5       10.14       10.99      1.34 o 
  -2   8   5       15.03       15.07      1.46 o 
  -1   8   5      106.88      109.33      3.61 o 
   0   8   5       52.17       50.10      2.11 o 
   1   8   5       67.09       63.91      2.34 o 
   2   8   5      462.67      436.31      9.03 o 
   3   8   5       87.29       86.31      3.45 o 
   4   8   5       84.33       79.50      2.59 o 
   5   8   5       11.15       11.11      1.23 o 
   6   8   5       20.51       21.36      1.49 o 
   7   8   5       61.62       62.68      2.19 o 
   8   8   5        0.41       -0.37      1.14 o 
  -5   9   5      103.82      105.02      3.48 o 
  -4   9   5      244.55      254.75      5.38 o 
  -3   9   5      172.06      164.36      4.20 o 
  -2   9   5      268.62      254.90      5.32 o 
  -1   9   5      160.50      162.78      3.99 o 
   0   9   5      295.17      311.11      6.00 o 
   1   9   5       19.88       21.08      2.18 o 
   2   9   5        3.53        2.23      1.43 o 
   3   9   5       54.74       52.85      2.30 o 
   4   9   5       54.43       53.35      2.38 o 
   5   9   5      306.55      304.23      5.16 o 
 -16   0   6       88.55       81.18      3.06 o 
 -15   0   6      241.99      225.15      5.26 o 
 -14   0   6       44.31       38.61      3.70 o 
 -13   0   6     1305.77     1351.31     21.61 o 
 -12   0   6      305.77      309.44      6.51 o 
 -11   0   6       62.31       62.41      3.01 o 
 -10   0   6      278.16      243.67      4.96 o 
  -9   0   6       10.72       12.38      1.11 o 
  -8   0   6      795.16      699.94     11.45 o 
  -7   0   6      355.96      367.47      5.29 o 
  -6   0   6      700.24      748.35      9.88 o 
  -5   0   6     1298.80     1304.00     19.92 o 
  -4   0   6     3111.51     3198.66     47.42 o 
  -3   0   6     1025.34     1109.66     16.96 o 
  -2   0   6     1342.63     1312.93     19.86 o 
  -1   0   6      306.67      296.66      4.25 o 
   0   0   6     1227.54     1152.74     21.25 o 
   1   0   6      180.24      197.62      3.02 o 
   2   0   6     2544.03     2743.61     38.61 o 
   3   0   6      802.03      791.95     10.36 o 
   4   0   6     1268.52     1374.22     14.99 o 
   5   0   6     1336.48     1362.53     16.79 o 
   6   0   6     1004.38     1028.81     11.20 o 
   7   0   6     2181.11     2089.78     25.83 o 
   8   0   6     1145.37     1102.52     17.96 o 
   9   0   6        0.01        0.31      0.80 o 
  10   0   6       62.60       68.29      2.48 o 
  11   0   6      520.97      500.84      9.28 o 
  12   0   6      261.84      276.79      5.97 o 
  13   0   6      362.87      358.37      7.34 o 
  14   0   6      205.07      206.32      5.93 o 
  15   0   6       82.37       77.50      3.16 o 
 -16   1   6      147.23      152.52      2.98 o 
 -15   1   6        9.98        8.33      1.48 o 
 -14   1   6      212.51      239.09      3.79 o 
 -13   1   6       40.13       38.47      1.41 o 
 -12   1   6       91.84       88.45      1.98 o 
 -11   1   6       72.51       78.54      1.77 o 
 -10   1   6      651.31      684.99      8.11 o 
  -9   1   6      235.02      281.86      3.44 o 
  -8   1   6      324.31      344.26      3.64 o 
  -7   1   6       71.37       71.59      1.17 o 
  -6   1   6       44.82       50.66      0.97 o 
  -5   1   6      181.75      181.73      1.90 o 
  -4   1   6     1870.32     1906.47     15.78 o 
  -3   1   6      391.91      391.76      3.82 o 
  -2   1   6      516.83      620.79      8.06 o 
  -1   1   6       94.86      135.76      1.89 o 
   0   1   6     1014.65     1080.08     10.32 o 
   1   1   6       74.30       79.77      1.26 o 
   2   1   6     2967.92     3006.90     26.39 o 
   3   1   6       17.87       18.63      0.50 o 
   4   1   6      315.35      282.36      3.55 o 
   5   1   6      120.97      135.73      1.55 o 
   6   1   6      158.01      166.56      3.58 o 
   7   1   6       12.14       27.45      0.74 o 
   8   1   6      344.40      380.50      3.70 o 
   9   1   6      408.94      428.94      6.65 o 
  10   1   6      248.64      258.65      3.42 o 
  11   1   6       10.01       12.37      1.22 o 
  12   1   6      118.18      113.99      2.39 o 
  13   1   6        0.38        0.41      0.79 o 
  14   1   6       12.90       12.77      1.32 o 
  15   1   6       77.77       72.36      2.49 o 
 -15   2   6      129.88      113.89      2.86 o 
 -14   2   6      199.87      182.96      3.69 o 
 -13   2   6      373.74      369.17      5.94 o 
 -12   2   6      209.54      203.44      3.77 o 
 -11   2   6      266.41      257.72      4.36 o 
 -10   2   6       31.05       32.08      1.04 o 
  -9   2   6       30.38       39.19      1.07 o 
  -8   2   6      496.45      436.12      4.88 o 
  -7   2   6      273.25      309.07      3.33 o 
  -6   2   6      539.84      577.92      6.99 o 
  -5   2   6      514.23      580.28      6.96 o 
  -4   2   6      731.34      812.19      8.39 o 
  -3   2   6     3967.31     3888.55     34.64 o 
  -2   2   6       31.98       16.81      0.50 o 
  -1   2   6       13.29       14.22      0.61 o 
   0   2   6        1.67        2.77      0.28 o 
   1   2   6      443.49      480.98      4.59 o 
   2   2   6     1865.26     1925.33     18.78 o 
   3   2   6      356.52      381.17      5.13 o 
   4   2   6      679.55      719.37      9.65 o 
   5   2   6      792.22      813.81      7.62 o 
   6   2   6      507.58      540.24      4.93 o 
   7   2   6      733.26      701.45      6.82 o 
   8   2   6       45.53       37.50      1.07 o 
   9   2   6       66.85       68.28      1.48 o 
  10   2   6      231.15      219.45      3.48 o 
  11   2   6       92.99       86.68      2.04 o 
  12   2   6      174.30      159.51      2.95 o 
  13   2   6      333.29      365.06      6.22 o 
  14   2   6       84.59       69.98      2.36 o 
  15   2   6       86.29       92.49      2.77 o 
 -15   3   6       41.09       44.03      2.54 o 
 -14   3   6        0.08        0.25      0.83 o 
 -13   3   6       52.43       52.85      1.80 o 
 -12   3   6      202.33      190.38      3.56 o 
 -11   3   6       44.63       41.20      1.35 o 
 -10   3   6     1059.34     1008.20     11.77 o 
  -9   3   6      219.33      153.72      2.54 o 
  -8   3   6     1440.79     1379.43     15.53 o 
  -7   3   6      724.73      708.12      7.57 o 
  -6   3   6       25.17       27.26      0.92 o 
  -5   3   6      319.70      284.41      3.94 o 
  -4   3   6      209.07      209.29      2.87 o 
  -3   3   6       21.24       33.41      0.83 o 
  -2   3   6      388.60      425.80      3.87 o 
  -1   3   6      879.93      890.99      8.92 o 
   0   3   6     1326.40     1374.95     12.34 o 
   1   3   6      440.27      447.40      5.29 o 
   2   3   6      113.29      128.54      3.29 o 
   3   3   6      101.84      109.11      2.79 o 
   4   3   6      123.04       83.89      5.96 o 
   5   3   6       39.34       49.53      1.27 o 
   6   3   6     2540.59     2466.84     24.40 o 
   7   3   6      176.39      142.84      3.17 o 
   8   3   6      424.91      436.39      5.12 o 
   9   3   6      154.05      164.07      2.51 o 
  10   3   6      471.25      486.27      6.50 o 
  11   3   6      100.67       99.94      2.21 o 
  12   3   6       27.20       23.63      1.27 o 
  13   3   6       41.87       40.97      1.63 o 
  14   3   6       33.38       37.41      1.83 o 
 -14   4   6       58.47       56.48      1.63 o 
 -13   4   6      125.37      115.10      2.78 o 
 -12   4   6       80.33       75.26      1.64 o 
 -11   4   6      100.98      101.12      3.63 o 
 -10   4   6        3.60        4.45      0.46 o 
  -9   4   6        7.15        6.15      0.96 o 
  -8   4   6      656.59      635.34     12.62 o 
  -7   4   6       20.75       23.80      1.18 o 
  -6   4   6       72.04       83.08      1.88 o 
  -5   4   6      335.29      360.18      4.96 o 
  -4   4   6       27.74       38.79      1.27 o 
  -3   4   6     1921.80     1854.12     18.43 o 
  -2   4   6       69.50       54.26      1.18 o 
  -1   4   6        2.80        2.59      0.29 o 
   0   4   6        1.84        4.14      0.28 o 
   1   4   6      307.23      302.73      3.60 o 
   2   4   6       57.39       86.11      1.22 o 
   3   4   6      474.25      448.64      4.79 o 
   4   4   6      157.62      172.08      2.57 o 
   5   4   6       78.00       87.48      1.93 o 
   6   4   6      269.51      264.31      3.35 o 
   7   4   6      137.23      127.97      2.04 o 
   8   4   6        0.01        0.02      0.47 o 
   9   4   6       25.75       22.33      0.96 o 
  10   4   6      141.58      145.84      2.36 o 
  11   4   6       35.01       30.95      1.70 o 
  12   4   6       44.90       34.91      1.44 o 
  13   4   6       23.12       19.50      1.35 o 
  14   4   6       75.81       73.87      2.23 o 
 -13   5   6       24.76       25.17      1.83 o 
 -12   5   6      102.77      104.94      3.04 o 
 -11   5   6      115.35      113.13      3.07 o 
 -10   5   6       67.43       56.43      2.17 o 
  -9   5   6       27.71       33.50      1.79 o 
  -8   5   6      613.01      601.00      7.98 o 
  -7   5   6      326.45      319.36      4.78 o 
  -6   5   6       47.42       48.48      1.90 o 
  -5   5   6        4.12        4.38      0.74 o 
  -4   5   6      880.24      842.63     10.34 o 
  -3   5   6       53.48       43.95      1.38 o 
  -2   5   6      211.89      220.07      3.40 o 
  -1   5   6      348.83      367.50      6.02 o 
   0   5   6     1421.89     1415.00     16.70 o 
   1   5   6       29.20       28.19      1.85 o 
   2   5   6      746.26      741.96     10.73 o 
   3   5   6       21.58       20.39      1.50 o 
   4   5   6        0.25        0.42      0.70 o 
   5   5   6       71.56       74.73      2.19 o 
   6   5   6      478.15      470.84      6.46 o 
   7   5   6      111.86      109.98      2.42 o 
   8   5   6       56.15       52.86      1.79 o 
   9   5   6       88.08       86.54      2.26 o 
  10   5   6      241.15      247.96      4.22 o 
  11   5   6      203.08      218.65      4.26 o 
  12   5   6       29.56       39.17      2.48 o 
  13   5   6        1.54        1.26      2.25 o 
 -12   6   6       14.56       12.75      1.55 o 
 -11   6   6        0.28       -0.20      1.06 o 
 -10   6   6        0.05        0.29      0.88 o 
  -9   6   6        5.07        4.80      1.02 o 
  -8   6   6       79.18       76.47      2.15 o 
  -7   6   6       13.51       14.26      1.16 o 
  -6   6   6        3.02        3.43      0.82 o 
  -5   6   6       29.95       32.85      1.90 o 
  -4   6   6       18.43       20.55      1.19 o 
  -3   6   6       39.77       43.87      3.15 o 
  -2   6   6       54.80       58.94      2.02 o 
  -1   6   6        6.81        8.27      1.03 o 
   0   6   6      210.26      197.65      3.97 o 
   1   6   6       22.44       22.75      1.37 o 
   2   6   6        2.53        4.59      0.93 o 
   3   6   6        3.72        3.70      1.03 o 
   4   6   6       16.40       17.41      1.60 o 
   5   6   6       52.17       49.50      1.97 o 
   6   6   6        5.52        4.67      0.90 o 
   7   6   6      124.98      125.77      2.75 o 
   8   6   6      108.31      114.77      2.69 o 
   9   6   6        2.01        1.94      1.28 o 
  10   6   6        6.26        4.16      1.03 o 
  11   6   6       50.73       51.47      2.05 o 
  12   6   6        0.08        1.08      2.21 o 
 -10   7   6       59.70       64.14      3.66 o 
  -9   7   6       56.35       58.20      2.09 o 
  -8   7   6      102.23      103.30      2.64 o 
  -7   7   6       19.38       18.01      1.37 o 
  -6   7   6       68.46       69.78      2.09 o 
  -5   7   6        3.12        2.27      1.01 o 
  -4   7   6       11.24       10.18      1.27 o 
  -3   7   6      160.30      164.46      3.75 o 
  -2   7   6       66.65       65.92      2.33 o 
  -1   7   6        0.26        0.54      0.89 o 
   0   7   6       61.27       60.40      2.19 o 
   1   7   6      200.41      188.68      7.62 o 
   2   7   6      172.13      191.01      4.68 o 
   3   7   6        6.25        6.09      1.09 o 
   4   7   6       98.09       98.58      2.77 o 
   5   7   6       18.34       17.62      1.30 o 
   6   7   6       29.73       28.17      1.55 o 
   7   7   6       13.80       14.09      1.30 o 
   8   7   6       82.49       83.81      2.40 o 
   9   7   6       42.62       45.59      2.03 o 
  10   7   6       34.23       35.33      2.74 o 
  -8   8   6       28.56       40.98      2.35 o 
  -7   8   6        5.85        4.63      1.27 o 
  -6   8   6        2.68        3.00      1.32 o 
  -5   8   6       16.79       17.43      1.63 o 
  -4   8   6        6.20        3.64      1.23 o 
  -3   8   6        4.31        5.98      1.22 o 
  -2   8   6        5.86        4.70      1.20 o 
  -1   8   6        0.61        0.04      1.00 o 
   0   8   6       32.39       28.50      1.86 o 
   1   8   6        0.09        1.36      1.30 o 
   2   8   6       79.90       82.40      3.33 o 
   3   8   6      126.40      134.96      4.77 o 
   4   8   6        0.01        0.80      0.90 o 
   5   8   6       48.01       48.27      1.93 o 
   6   8   6       12.77       16.35      1.84 o 
   7   8   6       20.80       24.04      1.88 o 
   8   8   6       16.45       19.51      2.28 o 
  -4   9   6        2.78        2.26      1.20 o 
  -3   9   6       44.14       51.98      2.52 o 
  -2   9   6        0.75        1.89      1.19 o 
  -1   9   6       32.36       39.30      2.27 o 
   0   9   6       23.69       21.96      2.38 o 
   1   9   6       55.41       59.51      3.02 o 
   2   9   6       25.01       30.32      2.48 o 
   3   9   6       16.47       20.18      2.74 o 
   4   9   6       14.54       16.23      2.10 o 
 -15   1   7       68.19       80.32      2.13 o 
 -14   1   7       12.68       18.15      1.19 o 
 -13   1   7        7.94        7.75      0.89 o 
 -12   1   7       11.24       11.41      0.93 o 
 -11   1   7        7.42        6.93      0.78 o 
 -10   1   7       24.68       24.42      1.10 o 
  -9   1   7       18.61       10.24      0.80 o 
  -8   1   7      192.76      168.23      2.33 o 
  -7   1   7        1.46        3.27      0.45 o 
  -6   1   7      140.27      121.63      1.63 o 
  -5   1   7       83.55       72.05      1.15 o 
  -4   1   7      691.25      650.14      6.14 o 
  -3   1   7      107.19      112.35      1.61 o 
  -2   1   7       45.31       37.70      0.80 o 
  -1   1   7       90.90       85.44      1.21 o 
   0   1   7       20.03       14.08      0.64 o 
   1   1   7        0.09        0.31      0.27 o 
   2   1   7      139.86      122.32      1.55 o 
   3   1   7      152.30      149.79      1.67 o 
   4   1   7       80.49       72.57      1.08 o 
   5   1   7       69.57       59.37      1.04 o 
   6   1   7      252.58      222.92      2.23 o 
   7   1   7      707.68      658.48      5.93 o 
   8   1   7       88.23       84.22      1.34 o 
   9   1   7        0.59        0.36      0.56 o 
  10   1   7       21.27       21.47      1.16 o 
  11   1   7        0.16        0.58      0.70 o 
  12   1   7       21.64       21.44      1.24 o 
  13   1   7        2.78        2.52      1.04 o 
  14   1   7       18.20       21.86      2.44 o 
  15   1   7        4.78        4.90      1.23 o 
 -15   2   7       10.86       16.03      1.37 o 
 -14   2   7       93.91       89.47      2.52 o 
 -13   2   7        7.78        7.17      1.05 o 
 -12   2   7      151.35      151.45      3.17 o 
 -11   2   7      177.36      177.03      3.42 o 
 -10   2   7       11.52        8.83      0.79 o 
  -9   2   7      285.01      275.18      3.17 o 
  -8   2   7       38.29       45.88      1.03 o 
  -7   2   7        1.36        1.15      0.38 o 
  -6   2   7       81.81       78.55      1.28 o 
  -5   2   7      124.62      126.35      1.91 o 
  -4   2   7       35.64       33.98      0.91 o 
  -3   2   7     1080.57      986.96     10.09 o 
  -2   2   7       13.73        3.96      0.47 o 
  -1   2   7      437.22      413.69      4.53 o 
   0   2   7      653.63      637.47      6.66 o 
   1   2   7       84.27       88.56      1.23 o 
   2   2   7       25.27       23.64      0.77 o 
   3   2   7      212.45      201.65      2.83 o 
   4   2   7       44.13       45.04      0.97 o 
   5   2   7      174.67      188.53      2.56 o 
   6   2   7      226.69      215.89      2.59 o 
   7   2   7      124.22      125.67      2.03 o 
   8   2   7      257.79      254.62      3.35 o 
   9   2   7        3.25        3.01      0.61 o 
  10   2   7        0.18       -0.64      0.64 o 
  11   2   7       29.10       27.44      1.53 o 
  12   2   7       13.81       11.29      1.22 o 
  13   2   7      128.24      144.06      3.43 o 
  14   2   7        8.42        5.76      1.19 o 
 -14   3   7        2.57        0.65      0.87 o 
 -13   3   7       12.42       16.56      1.80 o 
 -12   3   7       15.79       15.53      1.14 o 
 -11   3   7       10.60       14.32      0.97 o 
 -10   3   7        1.34        2.57      0.73 o 
  -9   3   7      275.63      303.32      3.82 o 
  -8   3   7       45.55       41.41      1.13 o 
  -7   3   7       46.89       58.07      1.27 o 
  -6   3   7        1.03        1.63      0.44 o 
  -5   3   7       15.83       19.38      0.74 o 
  -4   3   7        0.38        0.16      0.44 o 
  -3   3   7      123.63       99.86      1.69 o 
  -2   3   7      114.72      104.62      1.57 o 
  -1   3   7      273.13      271.55      3.40 o 
   0   3   7       32.70       39.29      1.80 o 
   1   3   7        9.82        6.94      0.71 o 
   2   3   7       47.42       50.91      1.83 o 
   3   3   7      144.97      150.98      2.99 o 
   4   3   7      102.21      101.87      1.87 o 
   5   3   7        1.70        0.83      0.50 o 
   6   3   7       54.12       45.90      1.17 o 
   7   3   7       58.67       50.37      1.26 o 
   8   3   7        0.97        0.71      0.52 o 
   9   3   7       27.24       29.37      1.11 o 
  10   3   7       82.56       81.89      1.98 o 
  11   3   7       76.30       74.25      1.94 o 
  12   3   7      133.54      157.90      3.02 o 
  13   3   7      142.14      154.50      3.50 o 
  14   3   7       11.34       11.84      1.33 o 
 -14   4   7       18.81       17.11      2.01 o 
 -13   4   7      389.19      411.90      6.23 o 
 -12   4   7       57.64       53.35      1.30 o 
 -11   4   7       60.13       61.36      1.36 o 
 -10   4   7      289.55      268.40      3.46 o 
  -9   4   7      110.93      123.00      3.03 o 
  -8   4   7       50.39       55.17      1.66 o 
  -7   4   7       37.39       36.29      1.36 o 
  -6   4   7       21.42       22.60      1.14 o 
  -5   4   7      190.03      187.03      3.09 o 
  -4   4   7      323.06      324.03      4.83 o 
  -3   4   7      415.63      416.69      5.52 o 
  -2   4   7      673.53      696.56      7.40 o 
  -1   4   7      216.27      220.28      3.54 o 
   0   4   7        0.30        1.20      0.48 o 
   1   4   7      388.68      390.25      6.67 o 
   2   4   7       29.99       17.84      0.76 o 
   3   4   7      780.56      703.01      8.40 o 
   4   4   7       98.08      111.25      3.08 o 
   5   4   7      148.95      152.05      2.49 o 
   6   4   7      371.78      356.97      4.33 o 
   7   4   7      332.62      319.47      4.01 o 
   8   4   7      107.66      100.36      1.87 o 
   9   4   7       98.00      101.08      2.11 o 
  10   4   7        3.40        2.40      0.71 o 
  11   4   7        7.09        7.19      0.80 o 
  12   4   7        0.90        0.15      0.74 o 
  13   4   7      100.23      104.10      2.41 o 
 -13   5   7       88.68      102.84      2.71 o 
 -12   5   7        1.33       -0.22      0.92 o 
 -11   5   7       80.75       78.78      2.26 o 
 -10   5   7       65.19       67.06      2.07 o 
  -9   5   7      367.47      371.05      5.53 o 
  -8   5   7        1.39        3.16      0.83 o 
  -7   5   7      164.42      165.20      3.11 o 
  -6   5   7      378.19      373.50      5.37 o 
  -5   5   7      269.43      269.37      4.16 o 
  -4   5   7      351.20      321.82      4.67 o 
  -3   5   7       99.36       89.63      2.45 o 
  -2   5   7        9.38       11.54      1.45 o 
  -1   5   7       25.35       32.10      1.52 o 
   0   5   7      271.55      274.92      5.96 o 
   1   5   7      886.05      852.15     12.17 o 
   2   5   7        7.65        3.70      1.07 o 
   3   5   7      187.95      172.84      4.37 o 
   4   5   7       66.41       72.43      3.20 o 
   5   5   7      153.42      153.82      3.40 o 
   6   5   7       32.66       33.68      1.46 o 
   7   5   7      263.28      256.68      4.22 o 
   8   5   7        0.15       -0.44      0.80 o 
   9   5   7       47.21       46.28      1.79 o 
  10   5   7       42.92       39.49      1.81 o 
  11   5   7      161.06      159.71      3.32 o 
  12   5   7       15.42       10.42      1.54 o 
 -11   6   7      141.13      133.48      3.11 o 
 -10   6   7      134.08      126.74      2.95 o 
  -9   6   7        5.77        4.91      1.05 o 
  -8   6   7      263.45      277.31      4.59 o 
  -7   6   7      237.79      246.17      4.18 o 
  -6   6   7       53.82       52.51      1.80 o 
  -5   6   7        1.52        2.34      0.92 o 
  -4   6   7      645.79      636.68      9.86 o 
  -3   6   7      307.00      311.78      5.64 o 
  -2   6   7      288.09      289.74      6.52 o 
  -1   6   7      130.44      136.72      3.23 o 
   0   6   7       40.96       38.93      2.18 o 
   1   6   7      129.95      126.67      3.93 o 
   2   6   7        1.68        2.14      0.85 o 
   3   6   7      142.04      134.15      3.18 o 
   4   6   7      182.03      174.80      4.75 o 
   5   6   7      221.12      219.54      4.44 o 
   6   6   7       96.64       87.94      2.27 o 
   7   6   7      293.82      279.30      6.06 o 
   8   6   7      126.92      112.76      2.72 o 
   9   6   7       35.38       34.65      1.76 o 
  10   6   7        1.72        1.11      1.06 o 
  11   6   7       10.10       10.22      1.35 o 
 -10   7   7      237.59      245.27      4.51 o 
  -9   7   7      134.79      133.98      3.11 o 
  -8   7   7       44.47       39.51      1.89 o 
  -7   7   7      255.00      249.81      5.96 o 
  -6   7   7      300.27      294.71      5.74 o 
  -5   7   7      253.79      247.82      5.05 o 
  -4   7   7        0.03       -0.82      0.92 o 
  -3   7   7        0.79        2.37      1.00 o 
  -2   7   7        0.60        0.97      0.97 o 
  -1   7   7       69.92       62.90      2.31 o 
   0   7   7      147.44      145.61      4.29 o 
   1   7   7     1587.72     1552.50     26.30 o 
   2   7   7       34.12       32.63      2.29 o 
   3   7   7      377.40      356.17      6.33 o 
   4   7   7      142.84      138.99      5.57 o 
   5   7   7      137.09      135.24      2.97 o 
   6   7   7        5.51        6.24      1.10 o 
   7   7   7        6.14        3.39      1.03 o 
   8   7   7      144.09      153.00      4.11 o 
   9   7   7       65.40       60.01      2.23 o 
  -7   8   7       37.69       39.35      2.35 o 
  -6   8   7       37.04       38.66      2.37 o 
  -5   8   7      100.24       98.39      3.16 o 
  -4   8   7       95.76       86.67      2.94 o 
  -3   8   7      282.74      279.70      5.63 o 
  -2   8   7       32.21       30.50      2.61 o 
  -1   8   7      106.41      104.86      3.12 o 
   0   8   7       62.02       55.04      2.83 o 
   1   8   7        2.08        2.42      1.40 o 
   2   8   7        9.85       11.92      1.75 o 
   3   8   7      198.07      181.03      5.15 o 
   4   8   7       21.59       17.77      2.07 o 
   5   8   7       70.87       63.72      2.24 o 
   6   8   7      168.49      159.86      3.50 o 
  -2   9   7       56.66       60.85      4.72 o 
  -1   9   7      131.65      132.27     10.03 o 
   0   9   7      139.91      134.16      6.53 o 
   1   9   7      165.09      158.81      5.03 o 
 -15   0   8       19.50       16.78      1.75 o 
 -14   0   8      121.36      141.14      3.96 o 
 -13   0   8       28.40       24.96      1.82 o 
 -12   0   8      245.66      240.99      5.28 o 
 -11   0   8      496.21      488.08     10.72 o 
 -10   0   8     1147.61     1101.91     18.88 o 
  -9   0   8      219.12      220.72      4.96 o 
  -8   0   8      700.86      646.34     10.85 o 
  -7   0   8      286.53      365.55      6.64 o 
  -6   0   8      335.91      321.83      5.91 o 
  -5   0   8       22.28       24.39      1.04 o 
  -4   0   8       38.27       46.51      2.36 o 
  -3   0   8       90.00      108.94      2.11 o 
  -2   0   8     4224.23     4065.82     50.42 o 
  -1   0   8      675.81      755.04     10.05 o 
   0   0   8      938.94      998.35     13.02 o 
   1   0   8     2457.73     2578.09     35.84 o 
   2   0   8       31.90       35.34      2.16 o 
   3   0   8       10.84        9.52      0.91 o 
   4   0   8       20.71       16.73      0.78 o 
   5   0   8       19.49       23.34      1.12 o 
   6   0   8      563.86      564.12      8.71 o 
   7   0   8      724.21      748.64     13.66 o 
   8   0   8     1644.31     1646.97     21.17 o 
   9   0   8      253.22      262.48      5.65 o 
  10   0   8      179.96      178.88      6.47 o 
  11   0   8       47.78       49.65      2.37 o 
  12   0   8       49.08       51.97      2.50 o 
  13   0   8       33.24       49.59      5.14 o 
  14   0   8      208.86      251.80      6.05 o 
 -15   1   8       83.51       72.75      2.06 o 
 -14   1   8      522.70      549.11      7.19 o 
 -13   1   8        7.72        3.46      0.83 o 
 -12   1   8       70.95       67.65      1.80 o 
 -11   1   8        3.61        4.35      0.74 o 
 -10   1   8       57.59       55.30      1.53 o 
  -9   1   8      113.16      100.81      1.99 o 
  -8   1   8        0.82        4.46      0.61 o 
  -7   1   8      856.91      877.33      9.04 o 
  -6   1   8     1107.37     1150.50     11.54 o 
  -5   1   8      278.74      318.96      3.70 o 
  -4   1   8      126.19      168.28      2.23 o 
  -3   1   8       29.75       47.97      0.93 o 
  -2   1   8      421.25      427.65      4.27 o 
  -1   1   8        4.08        3.52      0.38 o 
   0   1   8       56.13       60.70      1.09 o 
   1   1   8      570.95      595.97      5.73 o 
   2   1   8        3.49        6.93      0.45 o 
   3   1   8      763.08      820.43      7.72 o 
   4   1   8      683.08      739.39      7.06 o 
   5   1   8      423.02      463.62      4.34 o 
   6   1   8      266.50      278.53      2.70 o 
   7   1   8      838.46      773.31      6.88 o 
   8   1   8      972.06      955.04     10.03 o 
   9   1   8        1.57        0.62      0.60 o 
  10   1   8       38.03       40.60      1.51 o 
  11   1   8      311.60      312.24      5.59 o 
  12   1   8      248.56      251.42      4.86 o 
  13   1   8        7.12        3.12      1.08 o 
  14   1   8       52.71       51.98      2.31 o 
 -14   2   8        6.55       11.20      1.24 o 
 -13   2   8        9.24       11.87      1.84 o 
 -12   2   8      425.54      440.18      6.82 o 
 -11   2   8      423.81      410.29      6.37 o 
 -10   2   8      158.36      154.57      3.09 o 
  -9   2   8      807.66      746.24      8.79 o 
  -8   2   8      432.82      439.37      4.60 o 
  -7   2   8       35.90       49.23      1.07 o 
  -6   2   8       61.36       65.21      1.21 o 
  -5   2   8       27.61       21.32      0.74 o 
  -4   2   8       32.01       36.76      1.10 o 
  -3   2   8      258.09      286.25      3.64 o 
  -2   2   8     1783.51     1753.74     17.40 o 
  -1   2   8      846.83      910.76      9.35 o 
   0   2   8      883.32      920.99     10.61 o 
   1   2   8      178.35      204.43      3.02 o 
   2   2   8      261.77      282.24      3.07 o 
   3   2   8      177.28      134.92      1.80 o 
   4   2   8       30.69       23.47      0.76 o 
   5   2   8      113.37      112.54      1.86 o 
   6   2   8       73.18       83.42      1.61 o 
   7   2   8      707.36      693.06      7.60 o 
   8   2   8     1119.56     1111.30     11.66 o 
   9   2   8       88.39       85.60      2.31 o 
  10   2   8      145.40      142.11      3.24 o 
  11   2   8       83.48       84.94      2.51 o 
  12   2   8        1.64        2.91      1.04 o 
  13   2   8       12.98       16.27      1.67 o 
  14   2   8       31.31       27.56      2.73 o 
 -14   3   8       81.20       69.21      2.19 o 
 -13   3   8       25.30       20.18      1.34 o 
 -12   3   8      127.64      121.85      2.77 o 
 -11   3   8       65.04       68.50      2.35 o 
 -10   3   8       15.57       16.18      1.09 o 
  -9   3   8      104.55       95.43      2.26 o 
  -8   3   8       17.08       23.44      0.94 o 
  -7   3   8      272.29      291.49      3.65 o 
  -6   3   8      391.40      395.87      4.61 o 
  -5   3   8      545.16      554.76      6.09 o 
  -4   3   8     2360.36     2347.97     23.17 o 
  -3   3   8      982.85      850.84      9.75 o 
  -2   3   8      606.82      622.01      8.38 o 
  -1   3   8       25.73       21.67      0.81 o 
   0   3   8       52.62       42.22      0.94 o 
   1   3   8      456.31      473.89      5.16 o 
   2   3   8      363.85      336.40      4.49 o 
   3   3   8      795.65      838.31      9.94 o 
   4   3   8      352.01      360.70      6.33 o 
   5   3   8      104.59      109.77      2.10 o 
   6   3   8      219.11      218.99      3.02 o 
   7   3   8      100.62      104.41      1.91 o 
   8   3   8       10.77       10.70      1.00 o 
   9   3   8        2.22        2.29      0.64 o 
  10   3   8       20.71       18.97      1.02 o 
  11   3   8      123.31      121.23      4.07 o 
  12   3   8      216.39      216.83      4.36 o 
  13   3   8       99.32       92.86      2.72 o 
 -13   4   8       19.50       23.14      2.87 o 
 -12   4   8      236.52      253.04      4.18 o 
 -11   4   8       94.90       84.62      2.39 o 
 -10   4   8       47.66       50.13      1.28 o 
  -9   4   8      584.28      552.11      7.42 o 
  -8   4   8       13.01       14.33      1.08 o 
  -7   4   8       27.36       30.87      1.49 o 
  -6   4   8        0.64        0.61      0.61 o 
  -5   4   8        0.03        0.97      0.65 o 
  -4   4   8       52.13       48.23      1.62 o 
  -3   4   8      248.69      244.58      4.45 o 
  -2   4   8      722.82      723.59      9.91 o 
  -1   4   8      324.40      338.59      5.15 o 
   0   4   8      140.67      145.13      2.34 o 
   1   4   8       31.49       35.48      1.07 o 
   2   4   8       73.88       81.25      1.65 o 
   3   4   8       47.76       34.95      1.11 o 
   4   4   8        1.09        0.53      0.49 o 
   5   4   8       51.72       54.36      2.09 o 
   6   4   8       51.16       50.67      1.28 o 
   7   4   8      168.69      161.99      2.53 o 
   8   4   8      383.11      381.90      4.75 o 
   9   4   8       34.15       30.91      1.19 o 
  10   4   8       45.40       39.44      1.52 o 
  11   4   8        3.39        2.61      0.73 o 
  12   4   8       12.88       13.20      1.10 o 
 -12   5   8      107.09      107.41      2.71 o 
 -11   5   8       46.92       50.33      1.94 o 
 -10   5   8      166.15      180.18      3.48 o 
  -9   5   8      275.01      281.74      5.92 o 
  -8   5   8       39.25       43.39      1.68 o 
  -7   5   8      225.26      223.37      3.77 o 
  -6   5   8      251.13      247.03      3.26 o 
  -5   5   8      388.50      388.41      5.16 o 
  -4   5   8      472.36      477.08      7.68 o 
  -3   5   8        1.30        2.29      0.87 o 
  -2   5   8       37.66       36.19      1.67 o 
  -1   5   8        7.90        6.12      1.21 o 
   0   5   8       51.72       45.27      2.36 o 
   1   5   8       10.31       17.40      3.10 o 
   2   5   8     1072.65     1011.18     22.09 o 
   3   5   8      172.27      190.20      4.76 o 
   4   5   8      256.24      240.52      4.73 o 
   5   5   8       44.37       46.52      1.93 o 
   6   5   8      247.34      242.06      4.63 o 
   7   5   8       12.39       12.70      1.16 o 
   8   5   8       99.25      105.20      2.55 o 
   9   5   8       72.48       77.61      2.25 o 
  10   5   8       32.20       30.06      2.06 o 
  11   5   8       80.12       79.89      2.41 o 
 -11   6   8       18.95       17.98      1.48 o 
 -10   6   8      132.12      129.19      3.00 o 
  -9   6   8        4.52        1.75      0.96 o 
  -8   6   8        1.08        2.62      0.98 o 
  -7   6   8        1.10        1.06      1.04 o 
  -6   6   8        4.06        3.88      1.07 o 
  -5   6   8        0.25        0.19      0.91 o 
  -4   6   8        2.40        4.09      1.05 o 
  -3   6   8        2.39        2.04      0.95 o 
  -2   6   8      250.20      249.25      4.87 o 
  -1   6   8       24.91       20.99      1.85 o 
   0   6   8        1.97        0.86      1.11 o 
   1   6   8       79.61       87.57      3.15 o 
   2   6   8       26.68       27.80      2.04 o 
   3   6   8        4.42        7.50      1.51 o 
   4   6   8       20.03       20.58      1.52 o 
   5   6   8        0.32        0.10      0.93 o 
   6   6   8       38.76       38.76      1.78 o 
   7   6   8       37.91       32.25      1.67 o 
   8   6   8       74.78       73.66      2.29 o 
   9   6   8        0.24       -0.42      0.96 o 
  10   6   8        1.01        1.43      1.09 o 
  -9   7   8       43.57       62.26      2.69 o 
  -8   7   8       13.19       16.57      1.66 o 
  -7   7   8       70.32       74.30      2.67 o 
  -6   7   8      155.25      162.87      4.02 o 
  -5   7   8       17.44       13.98      1.52 o 
  -4   7   8       37.06       41.00      2.20 o 
  -3   7   8       33.45       38.44      2.09 o 
  -2   7   8       47.74       51.21      2.18 o 
  -1   7   8        0.10       -1.84      1.85 o 
   0   7   8        2.21        2.74      1.32 o 
   1   7   8       92.60       94.97      3.81 o 
   2   7   8       17.48       19.14      3.02 o 
   3   7   8      434.11      435.85      9.16 o 
   4   7   8       59.49       59.49      2.91 o 
   5   7   8       20.00       22.74      1.75 o 
   6   7   8       20.92       22.92      1.55 o 
   7   7   8       56.65       71.66      2.34 o 
   8   7   8       80.92       94.41      2.66 o 
  -6   8   8        4.86        5.51      1.38 o 
  -5   8   8       32.37       33.64      2.16 o 
  -4   8   8       65.02       73.83      2.74 o 
  -3   8   8       17.03       20.57      1.99 o 
  -2   8   8       12.87       13.18      1.55 o 
  -1   8   8        3.17        3.18      1.55 o 
   0   8   8       21.09       21.73      2.21 o 
   1   8   8       13.02       13.54      2.45 o 
   2   8   8       34.11       44.53      3.55 o 
   3   8   8       10.33       16.22      2.04 o 
   4   8   8        0.38        3.02      1.54 o 
   5   8   8        2.52        1.28      1.24 o 
 -14   1   9       42.57       51.00      1.75 o 
 -13   1   9       78.33       86.18      2.14 o 
 -12   1   9        1.70        2.43      1.04 o 
 -11   1   9        1.41        2.54      0.73 o 
 -10   1   9       11.58       13.81      0.97 o 
  -9   1   9        0.23        0.90      0.62 o 
  -8   1   9        3.32        4.99      0.67 o 
  -7   1   9        6.10        5.04      0.65 o 
  -6   1   9        7.08        7.60      0.69 o 
  -5   1   9       49.65       47.14      1.13 o 
  -4   1   9      136.39      141.21      2.05 o 
  -3   1   9      741.38      661.59      6.94 o 
  -2   1   9      387.23      366.19      3.81 o 
  -1   1   9        9.68       10.56      0.57 o 
   0   1   9        8.07        8.25      1.03 o 
   1   1   9       31.60       25.14      0.89 o 
   2   1   9       19.01       17.98      0.79 o 
   3   1   9       47.31       40.82      0.99 o 
   4   1   9        3.81        4.94      0.51 o 
   5   1   9       12.20       11.73      0.60 o 
   6   1   9       21.60       22.08      1.30 o 
   7   1   9       72.61       76.43      1.73 o 
   8   1   9      328.66      335.70      4.26 o 
   9   1   9       96.64      104.08      2.30 o 
  10   1   9       18.66       22.04      1.53 o 
  11   1   9        0.02        0.62      0.97 o 
  12   1   9       30.65       36.88      3.00 o 
  13   1   9        8.20        9.13      1.38 o 
 -14   2   9        0.17        0.24      0.94 o 
 -13   2   9       97.06      106.85      2.90 o 
 -12   2   9        1.48        0.53      0.84 o 
 -11   2   9        0.15       -0.74      0.74 o 
 -10   2   9        6.55        8.90      1.00 o 
  -9   2   9      294.74      254.58      4.35 o 
  -8   2   9        7.24        8.37      0.76 o 
  -7   2   9      129.51      119.18      1.78 o 
  -6   2   9      124.58      129.87      2.17 o 
  -5   2   9      313.28      317.96      3.79 o 
  -4   2   9        3.37        3.76      0.49 o 
  -3   2   9       14.05       13.78      0.68 o 
  -2   2   9        2.18        3.66      0.48 o 
  -1   2   9       27.95       25.57      0.86 o 
   0   2   9      104.33      103.56      1.69 o 
   1   2   9       84.95       86.41      1.65 o 
   2   2   9      608.83      615.67      6.02 o 
   3   2   9      274.12      248.95      2.88 o 
   4   2   9       41.44       32.57      0.91 o 
   5   2   9       28.59       25.86      0.96 o 
   6   2   9      121.19      117.28      2.61 o 
   7   2   9      115.06      109.09      2.32 o 
   8   2   9        9.78       10.26      1.19 o 
   9   2   9      156.34      154.73      3.42 o 
  10   2   9       30.18       30.58      1.68 o 
  11   2   9       23.38       22.22      1.58 o 
  12   2   9       90.96       97.92      2.84 o 
  13   2   9        6.96        7.80      1.30 o 
 -13   3   9        2.58        1.25      1.27 o 
 -12   3   9       78.81       78.81      2.23 o 
 -11   3   9       41.77       39.72      1.59 o 
 -10   3   9        0.92        0.14      0.71 o 
  -9   3   9       26.94       30.33      1.46 o 
  -8   3   9        2.64        2.56      0.57 o 
  -7   3   9        0.00        0.08      0.50 o 
  -6   3   9       41.36       44.67      1.17 o 
  -5   3   9      122.61      129.18      2.17 o 
  -4   3   9      143.50      151.71      2.43 o 
  -3   3   9       29.82       20.07      0.87 o 
  -2   3   9       99.23       96.33      2.95 o 
  -1   3   9       82.73       90.93      2.00 o 
   0   3   9       26.25       27.26      0.85 o 
   1   3   9        0.30        0.41      0.39 o 
   2   3   9      516.85      450.16      5.05 o 
   3   3   9      401.39      353.96      4.81 o 
   4   3   9       42.43       33.92      1.21 o 
   5   3   9       73.25       76.29      1.78 o 
   6   3   9      133.63      137.65      2.56 o 
   7   3   9       21.66       20.68      1.00 o 
   8   3   9       18.81       21.43      1.03 o 
   9   3   9       23.11       21.79      1.22 o 
  10   3   9       35.79       35.84      1.99 o 
  11   3   9        3.20        4.11      1.79 o 
  12   3   9       39.49       42.42      2.00 o 
 -12   4   9        0.03       -0.49      1.34 o 
 -11   4   9        1.92       -1.06      1.17 o 
 -10   4   9      208.09      209.87      2.92 o 
  -9   4   9        0.92        0.43      0.42 o 
  -8   4   9      288.86      280.00      4.39 o 
  -7   4   9      661.78      667.39      8.60 o 
  -6   4   9       81.99       81.52      1.97 o 
  -5   4   9       25.02       26.43      1.25 o 
  -4   4   9      261.43      245.22      4.54 o 
  -3   4   9        0.48        0.46      1.09 o 
  -2   4   9       58.73       60.67      1.72 o 
  -1   4   9      130.26      120.50      2.47 o 
   0   4   9      183.85      186.35      3.32 o 
   1   4   9      400.98      419.68      5.48 o 
   2   4   9      221.42      206.52      4.10 o 
   3   4   9      375.10      360.94      4.91 o 
   4   4   9      109.52      102.55      2.28 o 
   5   4   9       23.20       22.57      1.07 o 
   6   4   9       17.58       18.59      1.25 o 
   7   4   9        4.89        4.84      0.69 o 
   8   4   9       95.78       93.93      1.91 o 
   9   4   9      199.73      194.38      3.01 o 
  10   4   9      104.77      102.57      2.08 o 
  11   4   9       37.33       33.65      1.86 o 
  12   4   9      185.51      192.51      4.03 o 
 -11   5   9       85.54       81.29      2.38 o 
 -10   5   9       73.82       71.78      2.51 o 
  -9   5   9       67.53       68.75      2.58 o 
  -8   5   9      246.06      270.69      4.49 o 
  -7   5   9       32.21       33.88      2.33 o 
  -6   5   9       47.00       50.27      2.04 o 
  -5   5   9       80.78       76.97      1.77 o 
  -4   5   9      164.83      166.81      3.10 o 
  -3   5   9      586.70      582.98      8.25 o 
  -2   5   9        1.81        2.70      0.45 o 
  -1   5   9       85.87       88.20      3.17 o 
   0   5   9       64.09       65.93      3.05 o 
   1   5   9       43.19       41.14      2.21 o 
   2   5   9      110.62       93.93      3.22 o 
   3   5   9        4.22        6.41      1.03 o 
   4   5   9      101.66       95.22      3.24 o 
   5   5   9       81.17       81.63      7.28 o 
   6   5   9      156.68      149.14      2.26 o 
   7   5   9       26.60       21.01      0.94 o 
   8   5   9      198.53      217.34      3.99 o 
   9   5   9        2.52        0.98      0.97 o 
  10   5   9        0.09       -0.94      0.94 o 
 -10   6   9       20.63       13.66      1.35 o 
  -9   6   9       30.37       25.23      1.82 o 
  -8   6   9      349.55      342.05      6.41 o 
  -7   6   9      391.41      387.42      6.95 o 
  -6   6   9       56.74       55.45      2.71 o 
  -5   6   9       39.40       37.53      2.03 o 
  -4   6   9       14.18       13.77      1.38 o 
  -3   6   9       43.25       48.57      2.06 o 
  -2   6   9       38.30       39.26      2.57 o 
  -1   6   9      224.52      208.21      5.52 o 
   0   6   9      315.99      311.53      7.02 o 
   1   6   9        8.59        9.34      1.58 o 
   2   6   9      480.49      447.66      9.25 o 
   3   6   9      306.23      306.83     16.30 o 
   4   6   9       27.97       22.16      1.63 o 
   5   6   9       17.96       16.50      1.52 o 
   6   6   9        1.52        1.76      0.95 o 
   7   6   9        3.49        4.82      1.05 o 
   8   6   9       51.08       43.10      2.69 o 
   9   6   9       77.54       68.45      2.57 o 
  -8   7   9      260.83      309.51      6.51 o 
  -7   7   9       39.40       40.96      2.28 o 
  -6   7   9       47.82       42.15      3.47 o 
  -5   7   9       58.36       57.00      2.43 o 
  -4   7   9      440.15      441.05      7.77 o 
  -3   7   9      156.00      144.34      3.71 o 
  -2   7   9      340.02      354.94      8.01 o 
  -1   7   9       88.50       79.31      3.41 o 
   0   7   9       29.39       22.94      3.24 o 
   1   7   9       35.38       37.10      2.57 o 
   2   7   9       13.61        8.60      2.32 o 
   3   7   9       44.62       40.22      2.68 o 
   4   7   9      141.41      143.62      4.52 o 
   5   7   9      160.38      157.61      4.80 o 
   6   7   9      121.73      116.14      3.57 o 
   7   7   9      217.04      201.52      4.06 o 
  -4   8   9       37.27       37.22      2.25 o 
  -3   8   9        9.86       10.33      2.57 o 
  -2   8   9       25.34       25.83      2.44 o 
  -1   8   9       47.66       39.35      2.80 o 
   0   8   9      132.22      122.13      4.36 o 
   1   8   9       28.98       28.19      6.18 o 
   2   8   9      208.25      177.03      5.35 o 
   3   8   9      225.89      230.03     10.08 o 
 -13   0  10      208.24      207.93      5.10 o 
 -12   0  10      468.35      475.94      9.01 o 
 -11   0  10       72.52       65.44      2.60 o 
 -10   0  10       17.06       15.55      1.64 o 
  -9   0  10        6.63        4.06      1.07 o 
  -8   0  10      715.52      612.20     10.61 o 
  -7   0  10      307.01      302.74      5.95 o 
  -6   0  10      187.94      195.84      5.96 o 
  -5   0  10      682.88      694.39     11.57 o 
  -4   0  10     1938.78     1896.02     29.01 o 
  -3   0  10      669.68      676.98      9.84 o 
  -2   0  10      196.75      199.64      3.47 o 
  -1   0  10      281.21      275.98      4.42 o 
   0   0  10       14.82       18.33      2.31 o 
   1   0  10      161.11      163.97      3.02 o 
   2   0  10      429.45      467.16      8.51 o 
   3   0  10      719.84      769.59     13.11 o 
   4   0  10     1657.45     1595.98     20.52 o 
   5   0  10      220.43      226.88      4.01 o 
   6   0  10       60.83       64.47      1.92 o 
   7   0  10     1144.08     1141.09     15.24 o 
   8   0  10      178.50      171.21      3.46 o 
   9   0  10      144.34      157.82      7.03 o 
  10   0  10      161.11      158.40     10.25 o 
  11   0  10       88.17       80.36      3.13 o 
  12   0  10       84.65       75.53      3.14 o 
 -13   1  10      103.50      106.45      2.47 o 
 -12   1  10       11.82        8.62      1.00 o 
 -11   1  10      241.63      234.51      3.73 o 
 -10   1  10      193.70      196.34      3.26 o 
  -9   1  10      446.68      431.39      5.67 o 
  -8   1  10       11.82       15.58      0.97 o 
  -7   1  10      278.69      249.80      3.65 o 
  -6   1  10        3.57        3.08      0.61 o 
  -5   1  10      117.73      119.83      1.93 o 
  -4   1  10       94.32      100.29      1.72 o 
  -3   1  10     1681.01     1718.67     16.93 o 
  -2   1  10      493.67      406.43      4.25 o 
  -1   1  10      876.17      935.00      8.82 o 
   0   1  10      664.98      699.20      7.50 o 
   1   1  10      567.09      580.16      6.39 o 
   2   1  10       32.64       35.94      1.12 o 
   3   1  10       74.85       54.54      1.19 o 
   4   1  10        0.02        0.12      0.44 o 
   5   1  10       40.96       42.95      1.13 o 
   6   1  10       74.06       78.24      1.50 o 
   7   1  10      513.63      514.23      5.98 o 
   8   1  10        7.81        7.12      0.89 o 
   9   1  10      204.54      195.39      3.45 o 
  10   1  10       96.15       96.45      2.33 o 
  11   1  10      119.60      124.50      3.32 o 
  12   1  10       15.71       19.31      1.64 o 
 -13   2  10      261.12      269.02      4.93 o 
 -12   2  10      275.65      281.15      5.01 o 
 -11   2  10        6.00        4.47      0.97 o 
 -10   2  10        0.02       -0.35      0.76 o 
  -9   2  10       57.87       60.67      1.90 o 
  -8   2  10      151.64      138.61      4.41 o 
  -7   2  10      173.17      161.76      2.70 o 
  -6   2  10      499.51      517.19      5.79 o 
  -5   2  10      681.53      709.87      7.57 o 
  -4   2  10      151.80      171.96      2.44 o 
  -3   2  10     1153.10     1123.62     11.82 o 
  -2   2  10      139.60      134.42      2.31 o 
  -1   2  10      139.84      138.87      3.16 o 
   0   2  10      126.10      123.95      1.97 o 
   1   2  10       53.13       59.38      1.34 o 
   2   2  10      547.17      578.05      5.78 o 
   3   2  10      257.86      273.73      3.18 o 
   4   2  10      645.96      609.65      6.75 o 
   5   2  10      451.57      454.83      5.32 o 
   6   2  10      215.03      214.80      4.12 o 
   7   2  10       61.38       56.81      2.00 o 
   8   2  10        0.09       -0.36      0.85 o 
   9   2  10      168.33      170.13      5.86 o 
  10   2  10       58.09       58.37      2.21 o 
  11   2  10      108.19       98.60      2.89 o 
  12   2  10       46.67       43.36      2.09 o 
 -12   3  10       40.80       64.44      2.97 o 
 -11   3  10      131.80      130.03      2.93 o 
 -10   3  10      178.51      174.50      3.45 o 
  -9   3  10      462.58      482.81      7.18 o 
  -8   3  10      154.95      154.30      3.85 o 
  -7   3  10       89.35       82.46      2.13 o 
  -6   3  10        4.12        4.00      0.66 o 
  -5   3  10       41.56       46.88      1.32 o 
  -4   3  10       80.25       83.75      2.02 o 
  -3   3  10      171.38      176.61      5.21 o 
  -2   3  10      316.70      325.67      5.08 o 
  -1   3  10      338.25      351.54      8.25 o 
   0   3  10      183.22      196.04      2.93 o 
   1   3  10      502.92      522.53      5.80 o 
   2   3  10      235.14      210.99      2.83 o 
   3   3  10        7.41        2.69      0.66 o 
   4   3  10       21.02       20.58      1.62 o 
   5   3  10      175.61      181.97      3.11 o 
   6   3  10       35.65       37.50      1.52 o 
   7   3  10      388.29      386.28      4.85 o 
   8   3  10       37.04       46.76      1.89 o 
   9   3  10      870.37      898.51     12.99 o 
  10   3  10       80.04       79.49      2.51 o 
  11   3  10        9.71        8.51      1.26 o 
 -11   4  10        5.71        9.12      1.64 o 
 -10   4  10       44.35       48.58      2.59 o 
  -9   4  10        0.57        1.14      0.86 o 
  -8   4  10       44.84       39.25      0.98 o 
  -7   4  10       63.49       53.72      1.74 o 
  -6   4  10      312.99      323.80      5.73 o 
  -5   4  10      212.31      212.69      5.20 o 
  -4   4  10        7.27        6.24      1.61 o 
  -3   4  10      314.62      293.88      6.45 o 
  -2   4  10       76.19       77.73      2.00 o 
  -1   4  10       12.94       12.97      0.98 o 
   0   4  10      140.01      137.08      2.81 o 
   1   4  10      204.17      192.21      3.51 o 
   2   4  10        6.30       10.78      0.83 o 
   3   4  10      115.66      104.29      3.05 o 
   4   4  10      125.50      122.74      2.37 o 
   5   4  10      329.89      321.85      4.66 o 
   6   4  10       86.97       79.84      1.95 o 
   7   4  10        1.24        1.00      0.66 o 
   8   4  10        0.61       -0.01      0.67 o 
   9   4  10      101.12      103.87      2.38 o 
  10   4  10        0.09       -0.51      0.88 o 
  11   4  10       36.02       31.30      2.76 o 
 -10   5  10       41.39       43.06      1.87 o 
  -9   5  10      149.29      149.27      3.70 o 
  -8   5  10      495.42      534.78      8.76 o 
  -7   5  10        6.37        4.20      1.13 o 
  -6   5  10        6.88        5.12      0.92 o 
  -5   5  10       27.49       26.79      1.95 o 
  -4   5  10        0.20       -0.67      0.67 o 
  -3   5  10      347.29      342.97      5.35 o 
  -2   5  10        2.76        2.17      0.59 o 
  -1   5  10      465.20      468.36      6.89 o 
   0   5  10      167.94      167.24      3.06 o 
   1   5  10      193.28      187.16      3.30 o 
   2   5  10       30.77       29.55      1.11 o 
   3   5  10      138.51      148.69      3.50 o 
   4   5  10      131.50      133.56      2.36 o 
   5   5  10      117.73      126.38      2.30 o 
   6   5  10       35.69       33.47      1.16 o 
   7   5  10       75.01       77.08      1.64 o 
   8   5  10       30.43       23.69      0.97 o 
   9   5  10      229.58      243.24      4.70 o 
  -9   6  10        2.54        2.65      1.24 o 
  -8   6  10       65.38       60.52      2.54 o 
  -7   6  10        5.02        3.98      1.25 o 
  -6   6  10        1.36        0.09      1.03 o 
  -5   6  10       25.14       22.62      1.73 o 
  -4   6  10       84.79       79.41      3.29 o 
  -3   6  10        9.56        7.47      2.39 o 
  -2   6  10        3.15        4.48      1.40 o 
  -1   6  10       43.03       47.46      2.75 o 
   0   6  10       10.07       11.79      1.92 o 
   1   6  10       41.32       37.37      2.50 o 
   2   6  10        0.84       -0.22      1.30 o 
   3   6  10        0.43       -0.50      1.24 o 
   4   6  10       90.12      104.10      3.86 o 
   5   6  10       10.21        9.12      1.37 o 
   6   6  10        0.45        0.52      0.93 o 
   7   6  10       39.64       46.04      1.99 o 
   8   6  10       40.48       43.72      2.07 o 
  -6   7  10        1.06        2.09      1.26 o 
  -5   7  10       32.62       30.46      3.04 o 
  -4   7  10        0.66        2.14      1.45 o 
  -3   7  10      106.28      113.85      4.15 o 
  -2   7  10       30.02       37.76      2.71 o 
  -1   7  10      135.52      146.13      4.69 o 
   0   7  10       97.64       98.82      5.93 o 
   1   7  10       45.63       49.96      2.90 o 
   2   7  10       56.04       61.83      3.17 o 
   3   7  10       42.94       56.14      3.06 o 
   4   7  10        2.03        2.94      1.88 o 
   5   7  10       31.51       31.13      2.61 o 
 -12   1  11       60.41       71.28      2.02 o 
 -11   1  11       10.44       11.30      1.06 o 
 -10   1  11       34.05       30.93      1.40 o 
  -9   1  11        1.07        1.95      0.71 o 
  -8   1  11        3.02        1.92      0.68 o 
  -7   1  11        8.87        6.75      0.80 o 
  -6   1  11       12.82       12.87      0.90 o 
  -5   1  11        2.31        1.21      0.59 o 
  -4   1  11        2.10        1.81      0.56 o 
  -3   1  11        3.99        3.92      0.70 o 
  -2   1  11      214.76      218.73      3.31 o 
  -1   1  11       95.47       90.66      2.12 o 
   0   1  11        0.75        0.96      0.53 o 
   1   1  11       60.32       60.22      1.41 o 
   2   1  11       36.14       34.60      1.29 o 
   3   1  11       96.34       85.54      1.73 o 
   4   1  11       21.35       18.66      0.97 o 
   5   1  11        0.27        0.27      0.69 o 
   6   1  11        5.70        5.34      0.73 o 
   7   1  11        0.04        0.25      0.63 o 
   8   1  11        3.69        2.31      1.23 o 
   9   1  11       17.76       20.90      1.33 o 
  10   1  11        7.40       10.50      1.14 o 
  11   1  11        1.52        2.99      1.20 o 
 -12   2  11       20.62       20.22      1.63 o 
 -11   2  11        4.38        3.10      1.01 o 
 -10   2  11      133.05      133.22      3.05 o 
  -9   2  11       35.92       38.21      2.04 o 
  -8   2  11       26.47       26.55      1.43 o 
  -7   2  11       19.46       16.13      1.16 o 
  -6   2  11      183.16      184.52      3.45 o 
  -5   2  11        0.02       -0.17      0.52 o 
  -4   2  11       13.38       12.72      0.90 o 
  -3   2  11      939.04      916.09     10.70 o 
  -2   2  11       50.52       50.88      1.44 o 
  -1   2  11      116.79      114.23      2.18 o 
   0   2  11       11.21       10.92      0.85 o 
   1   2  11       15.51       14.91      0.84 o 
   2   2  11       98.35       92.16      1.75 o 
   3   2  11      136.40      127.34      2.13 o 
   4   2  11       83.23       95.54      2.07 o 
   5   2  11      202.45      208.83      3.40 o 
   6   2  11       35.95       35.67      1.74 o 
   7   2  11       19.33       20.22      1.46 o 
   8   2  11      458.55      470.82      7.71 o 
   9   2  11        0.70        1.13      1.04 o 
  10   2  11        0.09       -0.46      1.02 o 
  11   2  11       26.98       27.69      1.86 o 
 -11   3  11       17.58       19.12      1.34 o 
 -10   3  11       33.55       35.97      2.66 o 
  -9   3  11       40.89       39.01      1.64 o 
  -8   3  11      203.22      207.47      3.78 o 
  -7   3  11      119.93      135.65      4.35 o 
  -6   3  11      125.36      125.50      2.70 o 
  -5   3  11       28.48       27.06      1.31 o 
  -4   3  11        0.14       -0.37      1.15 o 
  -3   3  11       41.50       39.47      1.43 o 
  -2   3  11       64.93       62.33      1.80 o 
  -1   3  11        0.03        1.15      1.03 o 
   0   3  11       15.78       15.79      0.90 o 
   1   3  11       64.94       62.13      1.53 o 
   2   3  11      140.92      135.17      2.16 o 
   3   3  11        3.31        2.49      0.70 o 
   4   3  11        3.23        2.54      0.72 o 
   5   3  11        4.73        4.44      0.86 o 
   6   3  11       11.17       12.08      1.20 o 
   7   3  11        0.18        0.80      0.89 o 
   8   3  11      104.34       96.44      2.73 o 
   9   3  11        1.91        3.36      1.05 o 
  10   3  11       15.29       11.82      1.37 o 
 -10   4  11       28.79       27.19      2.24 o 
  -9   4  11       86.10       90.47      5.42 o 
  -8   4  11       12.25       10.35      2.24 o 
  -7   4  11        6.31        5.39      1.37 o 
  -6   4  11      102.74      102.83      3.49 o 
  -5   4  11       94.41       93.09      1.93 o 
  -4   4  11      318.43      312.67      4.79 o 
  -3   4  11       47.71       46.42      1.67 o 
  -2   4  11      434.66      430.79      6.65 o 
  -1   4  11      183.06      171.90      3.37 o 
   0   4  11       45.05       43.55      1.62 o 
   1   4  11       21.57       20.95      1.25 o 
   2   4  11       94.03       84.79      2.21 o 
   3   4  11      188.72      187.49      3.17 o 
   4   4  11      217.95      226.56      3.79 o 
   5   4  11       82.85       72.75      1.90 o 
   6   4  11      111.84      108.67      2.39 o 
   7   4  11      228.51      241.62      4.52 o 
   8   4  11       23.96       19.81      1.93 o 
   9   4  11       75.68       85.13      2.54 o 
  -9   5  11      121.96      120.74      5.90 o 
  -8   5  11      206.03      217.48      5.19 o 
  -7   5  11        7.32        4.37      1.40 o 
  -6   5  11      105.04       99.92      2.42 o 
  -5   5  11       22.25       21.62      1.23 o 
  -4   5  11       37.16       33.58      1.61 o 
  -3   5  11       58.77       56.52      2.56 o 
  -2   5  11        0.84       -0.19      0.61 o 
  -1   5  11      134.46      146.01      2.90 o 
   0   5  11      140.39      136.82      2.76 o 
   1   5  11       57.64       52.89      1.90 o 
   2   5  11      194.07      191.75      3.50 o 
   3   5  11        3.42        2.58      0.70 o 
   4   5  11      163.09      172.87      3.27 o 
   5   5  11        2.76        3.76      0.67 o 
   6   5  11        3.22        2.91      1.46 o 
   7   5  11       12.61       13.63      1.41 o 
   8   5  11       61.95       53.19      1.43 o 
  -7   6  11       18.16       19.71      3.50 o 
  -6   6  11       92.76       92.65      6.80 o 
  -5   6  11      221.52      226.85      6.03 o 
  -4   6  11      134.86      126.89      6.37 o 
  -3   6  11       88.03       78.06      6.36 o 
  -2   6  11      175.38      153.86      5.14 o 
  -1   6  11      116.27      111.29      3.98 o 
   0   6  11       93.47      101.10      3.79 o 
   1   6  11        0.26       -0.50      1.31 o 
   2   6  11       67.95       66.35      3.22 o 
   3   6  11        1.11        1.97      1.48 o 
   4   6  11      248.20      252.47      7.85 o 
   5   6  11       29.12       18.16      2.13 o 
   6   6  11      196.61      187.26      4.39 o 
  -3   7  11        0.73        1.21      1.50 o 
  -2   7  11       69.03       61.18      3.75 o 
  -1   7  11       47.72       52.41      2.99 o 
   0   7  11      181.00      170.93      5.25 o 
   1   7  11      200.96      201.01     10.27 o 
   2   7  11      247.34      234.56      9.09 o 
 -11   0  12      485.90      502.88      9.55 o 
 -10   0  12       89.56       69.63      2.78 o 
  -9   0  12      244.04      244.19      5.47 o 
  -8   0  12      515.04      513.78      9.45 o 
  -7   0  12      108.12      115.58      4.51 o 
  -6   0  12       85.72       96.43      3.74 o 
  -5   0  12       71.00       80.18      2.67 o 
  -4   0  12      319.19      317.72      6.26 o 
  -3   0  12      148.26      141.68      3.91 o 
  -2   0  12     3119.87     3216.20     48.43 o 
  -1   0  12      686.58      707.32     12.33 o 
   0   0  12      357.04      358.75      7.10 o 
   1   0  12       29.25       26.52      1.85 o 
   2   0  12      176.63      172.60      4.34 o 
   3   0  12      321.41      311.52      5.20 o 
   4   0  12        0.87        0.58      0.81 o 
   5   0  12      280.48      279.47      4.88 o 
   6   0  12      519.00      541.58      8.17 o 
   7   0  12      291.78      293.49      6.83 o 
   8   0  12       91.87       82.95      3.80 o 
   9   0  12      464.59      485.84      7.70 o 
  10   0  12       83.98       90.68      3.48 o 
 -11   1  12      185.18      207.71      3.59 o 
 -10   1  12        0.52        0.65      0.79 o 
  -9   1  12       54.55       54.90      1.72 o 
  -8   1  12      234.29      253.96      3.93 o 
  -7   1  12      353.83      371.87      5.13 o 
  -6   1  12      162.77      154.52      2.75 o 
  -5   1  12      268.42      271.11      3.97 o 
  -4   1  12      102.00      107.81      3.67 o 
  -3   1  12      169.05      176.23      2.95 o 
  -2   1  12       75.28       73.97      2.39 o 
  -1   1  12      120.84      122.14      2.35 o 
   0   1  12       71.74       72.06      1.63 o 
   1   1  12      108.84      105.81      2.25 o 
   2   1  12      372.31      383.39      4.71 o 
   3   1  12      792.43      783.80      8.53 o 
   4   1  12        1.06        0.99      0.64 o 
   5   1  12      166.11      167.53      2.71 o 
   6   1  12       34.91       33.29      1.30 o 
   7   1  12       52.77       52.70      1.80 o 
   8   1  12        6.30        5.64      1.23 o 
   9   1  12        4.59        8.33      1.12 o 
  10   1  12      135.14      150.15      3.18 o 
 -11   2  12      331.18      341.98      6.84 o 
 -10   2  12      253.44      237.03      4.46 o 
  -9   2  12       39.54       35.49      1.72 o 
  -8   2  12      330.55      324.57      6.20 o 
  -7   2  12       47.15       52.18      1.84 o 
  -6   2  12       55.38       59.28      2.31 o 
  -5   2  12        5.32        5.78      1.04 o 
  -4   2  12      114.85      119.97      2.72 o 
  -3   2  12      230.77      239.41      4.45 o 
  -2   2  12      639.31      625.09      9.03 o 
  -1   2  12      595.48      594.72      8.65 o 
   0   2  12      195.05      191.91      3.66 o 
   1   2  12      176.72      173.14      2.93 o 
   2   2  12       19.38       21.99      1.03 o 
   3   2  12      181.03      166.64      2.95 o 
   4   2  12        2.65        1.10      0.73 o 
   5   2  12      184.56      190.24      3.29 o 
   6   2  12      304.44      298.30      5.48 o 
   7   2  12       61.39       58.09      3.90 o 
   8   2  12      612.76      629.54      9.83 o 
   9   2  12       39.57       37.05      4.02 o 
  10   2  12       46.82       41.89      2.18 o 
 -10   3  12        2.19        1.73      0.91 o 
  -9   3  12        0.44        0.74      0.82 o 
  -8   3  12      127.94      123.25      3.33 o 
  -7   3  12      415.98      442.46      8.13 o 
  -6   3  12      169.96      155.82      3.73 o 
  -5   3  12      221.71      204.28      3.80 o 
  -4   3  12       76.32       77.23      2.10 o 
  -3   3  12      228.29      225.44      4.02 o 
  -2   3  12       78.53       84.67      2.20 o 
  -1   3  12      328.02      337.85      4.63 o 
   0   3  12      104.42      105.60      2.10 o 
   1   3  12      258.05      261.84      3.84 o 
   2   3  12      262.96      259.35      3.84 o 
   3   3  12      178.95      172.24      3.30 o 
   4   3  12      184.98      182.49      3.77 o 
   5   3  12      108.39      108.78      3.79 o 
   6   3  12       28.80       26.38      1.64 o 
   7   3  12       55.49       60.71      2.92 o 
   8   3  12       40.29       48.00      2.12 o 
   9   3  12       14.39       18.62      1.69 o 
  -9   4  12       45.03       38.92      3.80 o 
  -8   4  12        5.70       18.11      2.90 o 
  -7   4  12       60.39       65.00      4.37 o 
  -6   4  12       17.56       16.97      1.81 o 
  -5   4  12       16.68       16.77      1.82 o 
  -4   4  12      142.12      145.46      2.69 o 
  -3   4  12      275.82      278.85      4.88 o 
  -2   4  12      109.09      105.62      2.61 o 
  -1   4  12      153.99      145.85      3.39 o 
   0   4  12       26.20       18.64      1.30 o 
   1   4  12      106.91      106.42      2.59 o 
   2   4  12       79.66       81.59      2.26 o 
   3   4  12       44.86       53.03      1.91 o 
   4   4  12       22.14       23.94      1.29 o 
   5   4  12       74.85       75.12      2.00 o 
   6   4  12       54.20       50.54      1.96 o 
   7   4  12       49.91       45.16      2.15 o 
   8   4  12      363.04      397.88      6.77 o 
  -7   5  12       54.33       55.54      4.42 o 
  -6   5  12      258.95      266.72      4.71 o 
  -5   5  12      154.45      146.89      4.45 o 
  -4   5  12       22.23       19.86      1.65 o 
  -3   5  12       71.52       77.64      2.10 o 
  -2   5  12        8.83        7.44      0.90 o 
  -1   5  12       67.60       76.23      2.03 o 
   0   5  12       31.34       33.82      1.43 o 
   1   5  12       84.85       79.94      2.28 o 
   2   5  12      219.58      223.77      4.03 o 
   3   5  12      229.20      245.18      5.30 o 
   4   5  12        3.84        0.43      1.69 o 
   5   5  12      154.22      179.78      4.36 o 
   6   5  12       25.15       27.54      1.17 o 
  -5   6  12        0.01       -1.17      2.01 o 
  -4   6  12       70.36       71.76      3.38 o 
  -3   6  12        2.88        6.52      1.78 o 
  -2   6  12      233.51      240.46      6.31 o 
  -1   6  12        3.69        1.01      1.43 o 
   0   6  12        0.61       -0.87      1.45 o 
   1   6  12        0.38        2.57      1.56 o 
   2   6  12       11.37       11.08      1.97 o 
   3   6  12        0.39        1.46      2.10 o 
 -10   1  13        0.46        0.53      0.86 o 
  -9   1  13        8.26        6.70      0.98 o 
  -8   1  13        3.42        2.11      1.01 o 
  -7   1  13       54.24       63.97      1.95 o 
  -6   1  13       29.86       34.87      1.67 o 
  -5   1  13        9.23        8.70      1.05 o 
  -4   1  13       23.99       25.12      1.43 o 
  -3   1  13        0.02       -0.32      0.75 o 
  -2   1  13        2.41        2.42      0.75 o 
  -1   1  13        1.19        0.42      0.81 o 
   0   1  13        0.09        0.19      0.79 o 
   1   1  13        1.97        2.80      0.80 o 
   2   1  13        0.44        0.09      0.65 o 
   3   1  13        2.86        4.35      0.78 o 
   4   1  13       75.88       77.01      1.81 o 
   5   1  13       17.68       19.29      1.13 o 
   6   1  13        0.32       -0.47      0.70 o 
   7   1  13       17.32       16.63      1.12 o 
   8   1  13        3.49        5.10      1.07 o 
  -9   2  13        1.13       -0.53      0.93 o 
  -8   2  13        1.56       -0.35      1.03 o 
  -7   2  13      365.34      391.22      7.63 o 
  -6   2  13       44.07       44.18      2.35 o 
  -5   2  13       12.69       12.88      1.37 o 
  -4   2  13        0.01       -1.24      1.24 o 
  -3   2  13       49.65       50.94      1.87 o 
  -2   2  13      293.82      301.83      5.17 o 
  -1   2  13      225.59      229.46      4.24 o 
   0   2  13      168.29      169.85      3.51 o 
   1   2  13      137.18      143.91      3.10 o 
   2   2  13        0.96        1.00      0.83 o 
   3   2  13       72.09       64.52      1.85 o 
   4   2  13       85.99       93.47      2.22 o 
   5   2  13       12.62       13.82      1.12 o 
   6   2  13        5.13        3.92      1.16 o 
   7   2  13       25.45       27.31      1.80 o 
   8   2  13       31.95       39.63      2.09 o 
  -8   3  13        0.77        0.31      0.95 o 
  -7   3  13       66.66       71.72      3.35 o 
  -6   3  13        0.03        0.30      0.93 o 
  -5   3  13       47.87       46.27      3.47 o 
  -4   3  13       29.10       26.77      1.43 o 
  -3   3  13       42.74       42.98      1.71 o 
  -2   3  13       62.95       56.49      2.70 o 
  -1   3  13       25.59       24.52      1.16 o 
   0   3  13       19.71       16.45      1.04 o 
   1   3  13        0.19       -0.16      0.66 o 
   2   3  13       15.91       15.67      1.04 o 
   3   3  13       11.52       10.91      1.97 o 
   4   3  13        7.31        5.35      1.06 o 
   5   3  13       34.88       37.06      1.97 o 
   6   3  13       13.26       11.09      1.35 o 
   7   3  13       17.61       14.06      1.47 o 
  -7   4  13      382.13      411.45     12.66 o 
  -6   4  13       97.17      104.87      5.39 o 
  -5   4  13       29.03       24.80      2.19 o 
  -4   4  13        0.13       -0.92      1.28 o 
  -3   4  13       38.13       39.09      1.78 o 
  -2   4  13       89.85       93.00      2.52 o 
  -1   4  13       31.49       27.58      1.99 o 
   0   4  13      194.77      194.41      4.59 o 
   1   4  13      162.41      163.68      3.50 o 
   2   4  13      123.45      121.27      2.95 o 
   3   4  13       98.29       92.00      3.22 o 
   4   4  13       74.68       78.62      2.83 o 
   5   4  13        0.95        2.33      1.47 o 
   6   4  13        0.28        0.00      0.96 o 
  -5   5  13      110.68      108.33      3.18 o 
  -4   5  13       77.45       70.82      2.12 o 
  -3   5  13      124.61      116.48      2.73 o 
  -2   5  13       69.41       59.68      1.92 o 
  -1   5  13        8.00        7.62      0.97 o 
   0   5  13       23.38       21.01      1.28 o 
   1   5  13        0.52        0.61      0.77 o 
   2   5  13        9.44        9.09      1.01 o 
   3   5  13      170.47      180.39      3.60 o 
   4   5  13       28.92       52.64      4.94 o 
  -8   0  14        6.15        4.16      2.40 o 
  -7   0  14       61.50       52.66      2.58 o 
  -6   0  14      604.82      654.68     16.17 o 
  -5   0  14      703.94      732.72     17.73 o 
  -4   0  14      331.10      332.58      9.42 o 
  -3   0  14       45.71       40.62      3.05 o 
  -2   0  14       12.78       11.12      1.93 o 
  -1   0  14       17.96       22.09      2.33 o 
   0   0  14       67.51       69.22      3.70 o 
   1   0  14      226.14      232.11      5.51 o 
   2   0  14      499.87      489.47      9.52 o 
   3   0  14       13.99       13.71      1.36 o 
   4   0  14      715.10      699.25     10.27 o 
   5   0  14      273.90      284.76      5.39 o 
   6   0  14      160.68      172.55      3.82 o 
   7   0  14        4.76        5.85      1.23 o 
  -8   1  14       68.75       65.99      2.27 o 
  -7   1  14       39.72       34.22      2.46 o 
  -6   1  14      190.53      224.31      4.26 o 
  -5   1  14        2.37        4.40      1.02 o 
  -4   1  14       61.78       62.33      2.08 o 
  -3   1  14      200.18      211.38      4.80 o 
  -2   1  14      207.81      214.04      4.91 o 
  -1   1  14       78.28       67.59      2.58 o 
   0   1  14      323.41      329.96      5.61 o 
   1   1  14      107.98      102.72      2.69 o 
   2   1  14       22.92       23.32      1.20 o 
   3   1  14       19.91       18.04      1.13 o 
   4   1  14       76.41       78.55      2.32 o 
   5   1  14        6.15        2.61      0.85 o 
   6   1  14       65.29       60.39      1.79 o 
   7   1  14       55.29       43.95      3.14 o 
  -7   2  14       34.90       25.78      1.93 o 
  -6   2  14      362.50      365.34      7.32 o 
  -5   2  14      366.90      389.74      8.09 o 
  -4   2  14      359.82      346.49      6.94 o 
  -3   2  14        0.12        0.54      1.03 o 
  -2   2  14      297.06      313.61      5.44 o 
  -1   2  14      180.85      200.10      4.81 o 
   0   2  14       30.86       31.40      1.63 o 
   1   2  14       79.72       74.44      2.62 o 
   2   2  14      142.38      133.92      3.07 o 
   3   2  14      209.81      206.56      4.66 o 
   4   2  14      320.12      313.05      4.81 o 
   5   2  14      248.49      255.34      4.20 o 
   6   2  14       30.83       28.11      1.95 o 
  -6   3  14        0.31       -0.60      0.94 o 
  -5   3  14       27.00       28.69      1.76 o 
  -4   3  14      105.38      103.23      3.04 o 
  -3   3  14       10.51        7.05      1.07 o 
  -2   3  14      344.96      341.56      4.87 o 
  -1   3  14       32.47       27.23      1.30 o 
   0   3  14      475.48      493.69      6.50 o 
   1   3  14       60.22       50.61      1.80 o 
   2   3  14       15.42       12.86      1.16 o 
   3   3  14        2.42        2.47      1.29 o 
   4   3  14      292.18      323.02      7.06 o 
   5   3  14       65.53       92.06      2.81 o 
  -4   4  14      127.22      110.84      2.89 o 
  -3   4  14        9.96        9.44      1.22 o 
  -2   4  14      109.47      120.47      5.91 o 
  -1   4  14      241.51      276.07      5.07 o 
   0   4  14       32.57       30.86      1.70 o 
   1   4  14        2.92        0.96      1.37 o 
   2   4  14       22.26       13.80      1.56 o 
   3   4  14       68.30       58.29      4.04 o 
  -5   1  15       16.59       23.51      2.77 o 
  -4   1  15        0.00       -0.18      1.10 o 
  -3   1  15       29.89       31.01      2.01 o 
  -2   1  15       77.13       82.61      2.92 o 
  -1   1  15        0.03        0.05      1.09 o 
   0   1  15        1.43        1.09      1.14 o 
   1   1  15        1.55        1.48      0.89 o 
   2   1  15        7.58        6.93      1.04 o 
   3   1  15        4.56        3.44      0.93 o 
   4   1  15       11.11       14.38      1.13 o 
  -4   2  15      120.23      119.47      4.57 o 
  -3   2  15       38.00       34.83      2.54 o 
  -2   2  15       26.79       28.77      2.44 o 
  -1   2  15        6.08        1.74      1.49 o 
   0   2  15       44.97       52.18      2.02 o 
   1   2  15       16.14       19.39      1.45 o 
   2   2  15       11.27       10.05      1.23 o 
   3   2  15      106.96      114.56      3.89 o 
  -1   3  15       17.36       18.78      3.42 o 
                                                 
